# Supplementary material for: Nucleic acid ligands act as a PAM and agonist depending on the intrinsic ligand binding state of P2RY2
Source: Proc Natl Acad Sci U S A. 2021 Apr 28;118(18):e2019497118. doi: 10.1073/pnas.2019497118 (PMC8106294; doi:10.1073/pnas.2019497118)
Supplement: Supplementary File [file pnas.2019497118.sd01.xlsx]

## Sheet: Sheet1
Dataset S1. Result of sequence analysis with FASTAptamer.
Name*1	Sequence	Length	Rank (x)	Reads (x)	RPM (x)	Cluster (x)	Rank in Cluster (x)	Edit Distance (x)	Rank (y)	Reads (y)	RPM (y)	Cluster (y)	Rank in Cluster (y)	Edit Distance (y)	Enrichment (y/x)
	GGGTACGACCGTCGTACGATTTTGCTTTATGAGCAGCCGTACGAGGAAATACCCGCACCCGAGACTAACGCCTAGCGTAC	80	1104	15	62.33	1183	1	0	1426	12	57.57	1395	1	0	0.923632
	GGGTACGACCGTCGTACGATGATGGTTTGTACCACCACGCAATGATGTTTGTCTTAATTTGAGACTAACGCCTAGCGTAC	80	194	45	187	197	1	0	935	16	76.76	948	1	0	0.410481
	GGGTACGACCGTCGTACGATGAAGTATAGATACTTCACCATGCGATGGAATCGTCGCCTTGAGACTAACGCCTAGCGTAC	80	316	34	141.29	317	1	0	333	32	153.51	341	1	0	1.08649
	GGGTACGACCGTCGTACGATGGTTGGTCCACTACGCAAATCTTGGATAGGTCTCGAGAATGAGACTAACGCCTAGCGTAC	80	227	42	174.53	227	1	0	158	52	249.45	160	1	0	1.42927
	GGGTACGACCGTCGTACGATATACGATTGTCTGCCTTAGTGCACTGGTCGATTAGTGTGAGAGACTAACGCCTAGCGTAC	80	216	43	178.69	216	1	0	732	19	91.15	744	1	0	0.510101
	GGGTACGACCGTCGTACGATGCGACTGTTGACCCTACGTTGGCCGCATGTCTTATGAAACGAGACTAACGCCTAGCGTAC	80							1600	11	52.77	8	4	1
	GGGTACGACCGTCGTACGATAGCGATCGACGGAGCTATGTTTCACAGTCTTAATGCACTTGAGACTAACGCCTAGCGTAC	80	1356	13	54.02	1339	1	0	1426	12	57.57	1420	1	0	1.06572
	GGGTACGACCGTCGTACGATTTGGTGTTAAACAGCAAACGTAACGGGTAAGTTCCCAAGGAGACTAACGCCTAGCGTAC	79							1829	10	47.97	1862	1	0
	GGGTACGACCGTCGTACGATGTGTTGTACTCTACCTATGCTGAGTGTTTAGTTTCTTCACGAGACTAACGCCTAGCGTAC	80	1515	12	49.87	86	2	1	1122	14	67.16	83	2	1	1.3467
	GGGTACGACCGTCGTACGATGGTCATACCAAACGCTCAGTGAAAGTTACAAGTAAGACTTGAGACTAACGCCTAGCGTAC	80	415	28	116.35	419	1	0	288	35	167.9	303	1	0	1.44306
	GGGTACGACCGTCGTACGATAGCTCATAGCTGTCGTGTCATGAGGTCACGCCTCACCCAAGAGACTAACGCCTAGCGTAC	80	842	18	74.8	839	1	0	1122	14	67.16	1183	1	0	0.897861
	GGGTACGACCGTCGTACGATCACAGTCTTAATGACTGGCTCGTATAGAAGTCGTAGCTATGAGACTAACGCCTAGCGTAC	80	1001	16	66.49	1075	1	0	1122	14	67.16	1189	1	0	1.01008
	GGGTACGACCGTCGTACGATATGTTCGTTGAACGAGCACTATTTACGACTGGTGGGCCTCGAGACTAACGCCTAGCGTAC	80	1951	10	41.56	2131	1	0	2103	9	43.17	2183	1	0	1.03874
	GGGTACGACCGTCGTACGATACAGTTGCAAGACTGAACGTCGCACGATGCGCCATACCTCGAGACTAACGCCTAGCGTAC	80	1211	14	58.18	1291	1	0	1600	11	52.77	1599	1	0	0.907013
	GGGTACGACCGTCGTACGATAGACACAGGATTGCGTCAATCAGCGATTTGGTCAATGCCCGAGACTAACGCCTAGCGTAC	80	554	23	95.58	586	1	0	245	39	187.09	249	1	0	1.95742
	GGGTACGACCGTCGTACGATGACATGGCAATGATCATGGACACGTACGGTGGAAGCACTCGAGACTAACGCCTAGCGTAC	80							1285	13	62.36	1249	1	0
	GGGTACGACCGTCGTACGATTGTCCGGTATGGATACGTTGTACTAATCGGTGTAGTTCCCGAGACTAACGCCTAGCGTAC	80	1951	10	41.56	1924	1	0	687	20	95.94	700	1	0	2.30847
	GGGTACGACCGTCGTACGATTGGCGTTAAAGTCGATTGTACGATAAGTCTATCCCAGAAGGAGACTAACGCCTAGCGTAC	80	1356	13	54.02	1394	1	0	1426	12	57.57	1477	1	0	1.06572
	GGGTACGACCGTCGTACGATGTGTCAAGATCGACGCGTCATGCGAAAGGTCTTAATGCCTGAGACTAACGCCTAGCGTAC	80	918	17	70.64	987	1	0	793	18	86.35	840	1	0	1.2224
	GGGTACGACCGTCGTACGATGAGAAGATGTCTTCTCACCGCAACGACTAACGTGCCACTAGAGACTAACGCCTAGCGTAC	80							561	23	110.34	568	1	0
	GGGTACGACCGTCGTACGATGGTGCGGACCCCGTGACTACGCAGCTTGCGCTCACTTAGTGAGACTAACGCCTAGCGTAC	80	554	23	95.58	569	1	0	55	110	527.69	55	1	0	5.52092
	GGGTACGACCGTCGTACGATACTTGTTGAAATAACGAGTGTTGTTGACGGCCAGCGCGTTGAGACTAACGCCTAGCGTAC	80	143	56	232.71	141	1	0	196	45	215.87	201	1	0	0.927635
	GGGTACGACCGTCGTACGATGGAATATAGCCATTTGTAATAGAGTGTGTTGTCCCTACCTGAGACTAACGCCTAGCGTAC	80	165	50	207.78	163	1	0	257	38	182.29	266	1	0	0.877322
	GGGTACGACCGTCGTACGATAGAATCACTCGTATGGCAGTCTGCCGGCGAACGTCTGTTCGAGACTAACGCCTAGCGTAC	80	716	20	83.11	707	1	0	333	32	153.51	339	1	0	1.84707
	GGGTACGACCGTCGTACGATACTTGGTCAACAAGTATCCTCACAACGGAAGTGCCACGCGAGACTAACGCCTAGCGTAC	79							476	26	124.73	475	1	0
	GGGTACGACCGTCGTACGATCAATGTAAATTGAGTATGTTCGTGTTGCTACCTCGACCTCGAGACTAACGCCTAGCGTAC	80	1711	11	45.71	1775	1	0	1122	14	67.16	1223	1	0	1.46926
	GGGTACGACCGTCGTACGATCAGTGACTGACCGTTGTCGACGAGTCAATTACACCTACCTGAGACTAACGCCTAGCGTAC	80	1711	11	45.71	1788	1	0	1285	13	62.36	1351	1	0	1.36425
	GGGTACGACCGTCGTACGATCTAGCAACCTAGACGTTTTCGATTGGAAGACCCAAATCCCGAGACTAACGCCTAGCGTAC	80	767	19	78.95	801	1	0	646	21	100.74	657	1	0	1.276
	GGGTACGACCGTCGTACGATGAATCGAAGAAATACGATAGTCGTGTGACAAGTCTTACCGGAGACTAACGCCTAGCGTAC	80	1211	14	58.18	1235	1	0	1285	13	62.36	1367	1	0	1.07185
	GGGTACGACCGTCGTACGATGGTTCGTTCCCACGTTAAGAGTGATTATGTTGCTCTTAGCGAGACTAACGCCTAGCGTAC	80	356	31	128.82	360	1	0	1024	15	71.96	1046	1	0	0.558609
	GGGTACGACCGTCGTACGATCATCGTGATTTGAAACGATTGAGTTCGACGTGAGTAGCCAGAGACTAACGCCTAGCGTAC	80	716	20	83.11	720	1	0	687	20	95.94	705	1	0	1.15437
	GGGTACGACCGTCGTACGATAGAGATAGTTATGTTTCTATCATACCAAGGTAAGTATCCGGAGACTAACGCCTAGCGTAC	80	316	34	141.29	310	1	0	306	34	163.1	310	1	0	1.15436
	GGGTACGACCGTCGTACGATGTAACATGTAAATGGACGTCGTGTAGATGTGAGTCGGTCTGAGACTAACGCCTAGCGTAC	80	462	26	108.04	471	1	0	372	30	143.92	384	1	0	1.3321
	GGGTACGACCGTCGTACGATATGACGTTCAGTTAGTCGTTACAACGGTGCTTCCCAGGCCGAGACTAACGCCTAGCGTAC	80							1122	14	67.16	1129	1	0
	GGGTACGACCGTCGTACGATGGCTGTTTGGCCTAACTGCGATAGTTCGTTGCTCATAAATGAGACTAACGCCTAGCGTAC	80							1829	10	47.97	1789	1	0
	GGGTACGACCGTCGTACGATACAGTACAGAAGGTTAGTCCCTACGCCTTGCTACGTCTTTGAGACTAACGCCTAGCGTAC	80							1600	11	52.77	67	2	1
	GGGTACGACCGTCGTACGATGGGATGCACAGCATGCGTCGTTTTTGATGTGTTCAAGCCCGAGACTAACGCCTAGCGTAC	80	2277	9	37.4	2446	1	0	1829	10	47.97	1931	1	0	1.28262
	GGGTACGACCGTCGTACGATCAAGTTATTGATTTGTTCGACTAATATAGTCGGCCCGGGCGAGACTAACGCCTAGCGTAC	80	767	19	78.95	773	1	0	1829	10	47.97	1766	1	0	0.6076
	GGGTACGACCGTCGTACGATAGCGTTAACCGCTATTAGAGGATGGTCAAGTCCACAGCGCGAGACTAACGCCTAGCGTAC	80	662	21	87.27	667	1	0	245	39	187.09	247	1	0	2.14381
	GGGTACGACCGTCGTACGATATTGTATAAGCGGCAGTATTAGTACGATTGGGACTACCTAGAGACTAACGCCTAGCGTAC	80	1951	10	41.56	2110	1	0	1829	10	47.97	1773	1	0	1.15423
	GGGTACGACCGTCGTACGATGGTCTTTTCCCTATCGCAACAGCTAAGCTTCTGGCAACAGGAGACTAACGCCTAGCGTAC	80							2103	9	43.17	24	3	1
	GGGTACGACCGTCGTACGATGTGCGGCGGTGCGCGAGCTGTAGCAAATCGTAAGGTTTGTGAGACTAACGCCTAGCGTAC	80	1515	12	49.87	1582	1	0	793	18	86.35	815	1	0	1.7315
	GGGTACGACCGTCGTACGATGAGCAGTTCCCTGTTCATCTTATGGCTGTGATTCGGCCCGGAGACTAACGCCTAGCGTAC	80	326	33	137.13	330	1	0	171	50	239.86	170	1	0	1.74914
	GGGTACGACCGTCGTACGATAGGTTGTTTCAACTTATTGTTATCGATGGTGGTAACCAAGGAGACTAACGCCTAGCGTAC	80	1211	14	58.18	1308	1	0	2103	9	43.17	2331	1	0	0.742008
	GGGTACGACCGTCGTACGATGTAGGCATAATTTGCAATGCGCGACGATGTGTTGGTGTCCGAGACTAACGCCTAGCGTAC	80							935	16	76.76	933	1	0
	GGGTACGACCGTCGTACGATTACGTATGAGTTTTACCCGTCGCACAGCAAGTTTCGGTGAGAGACTAACGCCTAGCGTAC	80	462	26	108.04	459	1	0	395	29	139.12	392	1	0	1.28767
	GGGTACGACCGTCGTACGATCCTCTAATGTAGGACCGTCCGAATGGCGATGTACCTACGCGAGACTAACGCCTAGCGTAC	80							1829	10	47.97	1804	1	0
	GGGTACGACCGTCGTACGATCAGAGTAACTAAAAGGACTCGATCTATGGTGGTCTGATCCGAGACTAACGCCTAGCGTAC	80							1426	12	57.57	1467	1	0
	GGGTACGACCGTCGTACGATACGCTCAATTTGAGCTGCGTGATCGTCGGAAGTGCAACAAGAGACTAACGCCTAGCGTAC	80	842	18	74.8	858	1	0	445	27	129.52	454	1	0	1.73155
	GGGTACGACCGTCGTACGATCAGGACACTAAATGGCCGGTCGTGCCACGAAGTCAGACCCGAGACTAACGCCTAGCGTAC	80							1600	11	52.77	1703	1	0
	GGGTACGACCGTCGTACGATAATTCGTAGACGAGCGTAGTCAATAGAACATGTTTCTTGAGACTAACGCCTAGCGTAC	78	227	42	174.53	233	1	0	646	21	100.74	665	1	0	0.577207
	GGGTACGACCGTCGTACGATTGTATTGTGCTACGAGTCGAACTCCGTTAGACGTGAGTACGAGACTAACGCCTAGCGTAC	80	1711	11	45.71	1688	1	0	1600	11	52.77	1702	1	0	1.15445
	GGGTACGACCGTCGTACGATCGTTTTGCTGATGGTGAAGCGGTGGTATGTGCAAGTACCAGGAGACTAACGCCTAGCGTAC	81							1829	10	47.97	1978	1	0
	GGGTACGACCGTCGTACGATTACAGGTGCAATAGAGCGTCTGTAACGCCGATGTTGTGCTGAGACTAACGCCTAGCGTAC	80							1829	10	47.97	1873	1	0
	GGGTACGACGTCGTACGATTTGAGTACGACGAGGGTTGTTGGATAACGGTATTTTGCCTGAGACTAACGCCTAGCGTAC	79	95	77	319.97	97	1	0	232	40	191.89	236	1	0	0.599712
	GGGTACGACCGTCGTACGATGAGTCATGCCCAAGTACCGAAAGACGTTGACCTCTGCAAAGAGACTAACGCCTAGCGTAC	80	716	20	83.11	735	1	0	245	39	187.09	248	1	0	2.25111
	GGGTACGACCGTCGTACGATCCGTGCTTTTACGGGCACCGATCGAGATGGGTTGGCTCAAGAGACTAACGCCTAGCGTAC	80							2103	9	43.17	2090	1	0
	GGGTACGACCGTCGTACGATAACCATTGAAACTGGTTCTTCATACGAGTGTCAAGCCAAGAGACTAACGCCTAGCGTAC	79							1285	13	62.36	867	2	1
	GGGTACGACCGTCGTACGATGGTATGCAATGAGCATAACACGTGCGAAGGTTGACATCTCGAGACTAACGCCTAGCGTAC	80	767	19	78.95	776	1	0	1829	10	47.97	1823	1	0	0.6076
	GGGTACGACCGTCGTACGATTTGCGCTGATAGCGCTCCGCGACGTGTTTGCCCCGATGGCGAGACTAACGCCTAGCGTAC	80							1426	12	57.57	1439	1	0
	GGGTACGACCGTCGTACGATCTGGTTTACTGGATTGCTACGATGAACGGCCCACCCTCGAGAGACTAACGCCTAGCGTAC	80							1600	11	52.77	1639	1	0
	GGGTACGACCGTCGTACGATGGTATGTACTCTACGATTGGCTAGTAGTTGCTCATATAATGAGACTAACGCCTAGCGTAC	80	50	124	515.28	50	1	0	60	103	494.11	61	1	0	0.958916
	GGGTACGACCGTCGTACGATCGTCTAGATCTGACGATGGGGGGAAGGCTTTAGTTTCAATGAGACTAACGCCTAGCGTAC	80	1001	16	66.49	1014	1	0	935	16	76.76	935	1	0	1.15446
	GGGTACGACCGTCGTACGATTCAGTATGCGGAGCGTAACCGTTACATCGAGTATGTAACAGAGACTAACGCCTAGCGTAC	80	554	23	95.58	562	1	0	414	28	134.32	434	1	0	1.40531
	GGGTACGACCGTCGTACGATGTGTCGTATAGCAGCTAAGGCCGAAGTTGAGTCTAATGATGAGACTAACGCCTAGCGTAC	80	662	21	87.27	680	1	0	502	25	119.93	516	1	0	1.37424
	GGGTACGACCGTCGTACGATCAGCTCGTTATGTGAGCCTTCGGACGATGTTGCTACCAATGAGACTAACGCCTAGCGTAC	80							2103	9	43.17	2203	1	0
	GGGTACGACCGTCGTACGATGTTGAAGAGTTCTCTTTGACATTGACGTTGGTTCAGCCCTGAGACTAACGCCTAGCGTAC	80	716	20	83.11	737	1	0	646	21	100.74	638	1	0	1.21213
	GGGTACGACCGTCGTACGATGGTCAATGCTCTACCTGGGTGACTGGATCGATGAGATATCGAGACTAACGCCTAGCGTAC	80	3	574	2385.27	3	1	0	1	798	3828.16	1	1	0	1.60492
	GGGTACGACCGTCGTACGATGCGACTACAACAGTCGTGTAGTAAGTTGATGGTCTGACTCGAGACTAACGCCTAGCGTAC	80	767	19	78.95	784	1	0	502	25	119.93	514	1	0	1.51906
	GGGTACGACCGTCGTACGATTCTCTTACTAGAGAGTTGTGTGGTCGGTTACCTCGTGCATGAGACTAACGCCTAGCGTAC	80							859	17	81.55	900	1	0
	GGGTACGACCGTCGTACGATTGCTCTACAATTAGAGTAAACTGTGACAGTCGTAACAAGCGAGACTAACGCCTAGCGTAC	80	767	19	78.95	774	1	0	333	32	153.51	331	1	0	1.9444
	GGGTACGACCGTCGTACGATGTATGTAAATGCAATTGTATGACAGTTTGTTATCCCAGGTGAGACTAACGCCTAGCGTAC	80	662	21	87.27	656	1	0	1600	11	52.77	1549	1	0	0.604675
	GGGTACGACCGTCGTACGATTCTAGACCATTGGTCTGACTACAACGGTAAGTACCAGGGCGAGACTAACGCCTAGCGTAC	80	1711	11	45.71	1722	1	0	1024	15	71.96	1015	1	0	1.57427
	GGGTACGACCGTCGTACGATAACAAGGAGTTGGATCTTACAGATGGAAGGCCCAGTAACAGAGACTAACGCCTAGCGTAC	80	436	27	112.2	454	1	0	561	23	110.34	567	1	0	0.983422
	GGGTACGACCGTCGTACGATGTGTTTACATCTGCGACAGTTAGCTCGTTATCTTACTCCTGAGACTAACGCCTAGCGTAC	80	2277	9	37.4	2259	1	0	1829	10	47.97	1886	1	0	1.28262
	GAGTACGACCGTCGTACGATGGTCAATGCTCTACCTGGGTGACTGGATCGATGAGATATCGAGACTAACGCCTAGCGTAC	80							561	23	110.34	1	2	1
	GGGTACGACCGTCGTACGATAACTTGTAAAATCAAGGTGATCAGTATGGTGTGTTTGCCCGAGACTAACGCCTAGCGTAC	80							1285	13	62.36	1365	1	0
	GGGTACGACCGTCGTACGATGTGCTGCAACAAGCCATTTTGTCCGACGAGAAACGGCCCAGAGACTAACGCCTAGCGTAC	80							2103	9	43.17	2190	1	0
	GGGTACGACCGTCGTACGATACTGTACGGTGGAGGCAAGTCAAGGTAACTATTAGTATCTGAGACTAACGCCTAGCGTAC	80	554	23	95.58	553	1	0	1829	10	47.97	1764	1	0	0.501883
	GGGTACGACCGTCGTACGATACTGTTCGTGCAGACAGTCAGTCGGCGTGAGTACTCAGCAGAGACTAACGCCTAGCGTAC	80							2103	9	43.17	2032	1	0
	GGGTACGACCGTCGTACGATCCTTAAATCGGGTCAGTACAGTGATGGTCTCGCCCACGCTGAGACTAACGCCTAGCGTAC	80	2277	9	37.4	2337	1	0	2103	9	43.17	2333	1	0	1.15428
	GGGTACGACCGTCGTACGATTGCTTGTGAAAGCCAGGCAATAAGTGACGCGAGTGCATACGAGACTAACGCCTAGCGTAC	80	1356	13	54.02	1439	1	0	859	17	81.55	899	1	0	1.50963
	GGGTACGACCGTCGTACGATGCCTAGCTTGAGTTAGGCAGGTGCGATGCTGAGTATCTCCGAGACTAACGCCTAGCGTAC	80							1829	10	47.97	1976	1	0
	GGGTACGACCGTCGTACGATATAATAATCTGCGATGGTATGGTTTGTTGGGTTCTCAAAAGAGACTAACGCCTAGCGTAC	80	55	114	473.73	55	1	0	185	47	225.47	187	1	0	0.475946
	GGGTACGACCGTCGTACGATGTAAATTGTCGACTGTTGTGTCAAGCTTTAAACACAAGCGAGACTAACGCCTAGCGTAC	79	39	143	594.24	39	1	0	28	178	853.9	29	1	0	1.43696
	GGGTACGACCGTCGTACGATGAGTACGATGGTACCGGCCCACGTGACAAGCGATTTGCTGAGACTAACGCCTAGCGTAC	79							1122	14	67.16	84	3	1
	GGGTACGACCGTCGTACGATTCGCTATAGCGCATCGAACTTACGTGTGGTGCCTCGACCCGAGACTAACGCCTAGCGTAC	80	842	18	74.8	876	1	0	1122	14	67.16	1112	1	0	0.897861
	GGGTACGACCGTCGTACGATCGATATGATCGTAAGGTGGAGTGTTAGTTCGGAAAGGTCCGAGACTAACGCCTAGCGTAC	80	1711	11	45.71	1767	1	0	1285	13	62.36	1344	1	0	1.36425
	GGGTACGACCGTCGTACGATGCTAATTATTAGCCTCAACGACGCGTTACTCACGACCCTCGAGACTAACGCCTAGCGTAC	80							2103	9	43.17	2093	1	0
	GGGTACGACCGTCGTACGATTATGCTACAGCATTATCGGCATGACTGTTGCATTCCCAGGGAGACTAACGCCTAGCGTAC	80							1829	10	47.97	1965	1	0
	GGGTACGACCGTCGTACGATTATAGTACGAAGGTTGAGCCTTCAGCATCATGATAATGGTGAGACTAACGCCTAGCGTAC	80	662	21	87.27	666	1	0	1600	11	52.77	1610	1	0	0.604675
	GGGTACGACCGTCGTACGATATGGTTTTATAAACTCATATGGTTGGGACGTAAGTGCCTCGAGACTAACGCCTAGCGTAC	80	1356	13	54.02	1437	1	0	793	18	86.35	835	1	0	1.59848
	GGGTACGACCGTCGTACGATTCATTCGTATGGTTGGTTGTTTTATCCAGGTAGGTAAGAAGAGACTAACGCCTAGCGTAC	80	194	45	187	200	1	0	257	38	182.29	258	1	0	0.974813
	GGGTACGACCGTCGTACGATTGGCATTTGACCATTCCAACCGATGTGTTTGTGCCCGTAGGAGACTAACGCCTAGCGTAC	80							2103	9	43.17	2162	1	0
	GGGTACGACCGTCGTACGATAATCAAAGTAGAAGTATGCTATGGAGATGTTGGTTTCAATGAGACTAACGCCTAGCGTAC	80	35	150	623.33	35	1	0	97	71	340.6	96	1	0	0.54642
	GGGTACGACCGTCGTACGATGCGTTGTGAAACGTAAAGTACGATCGTAAGGTCGAAGCTCGAGACTAACGCCTAGCGTAC	80	767	19	78.95	762	1	0	502	25	119.93	498	1	0	1.51906
	GGGTACGACCGTCGTACGATCTTGCCATTAGTGGCATAGATTGCGACTGCTCGAATCCTCGAGACTAACGCCTAGCGTAC	80							2103	9	43.17	2048	1	0
	GGGTACGACCGTCGTACGATGTGCTTGATGTACATTCTGCGGTTCGTGTCGATGCCCATAGAGACTAACGCCTAGCGTAC	80	1951	10	41.56	1956	1	0	732	19	91.15	762	1	0	2.19321
	GGGTACGACCGTCGTACGATCAGTGTTAATCATTGACAACGATGCACGGTTGCTGCTCAAGAGACTAACGCCTAGCGTAC	80	842	18	74.8	869	1	0	306	34	163.1	304	1	0	2.18048
	GGGTACGACCGTCGTACGATCGCATATTCAGCGGTCAATACGGCAGGTAAATACGTGTCCGAGACTAACGCCTAGCGTAC	80							1829	10	47.97	1926	1	0
	GGGTACGACCGTCGTACGATTTTTGTTACGACATGGAAATAGGTTTAGTGTTCTAAACAGGAGACTAACGCCTAGCGTAC	80	610	22	91.42	605	1	0	1024	15	71.96	1044	1	0	0.787136
	GGGTACGACCGTCGTACGATCTGAACTTATCGGATCGCTCGACGTGTCTCATGTCCTGGCGAGACTAACGCCTAGCGTAC	80							1285	13	62.36	1291	1	0
	GGGTACGACCGTCGTACGATAAGTGCTGACGATCCGTCCCTACGCGAGGATAATGTCTAGAGACTAACGCCTAGCGTAC	79							1829	10	47.97	35	3	1
	GGGTACGACCGTCGTACGATTGTGCACGACGGAAGCTACCTGGCTATGTCTTAGCCAGCTGAGACTAACGCCTAGCGTAC	80							1285	13	62.36	1299	1	0
	GGGTACGACCGTCGTACGATTGCAATTGTTATTGGAATCGTTGTGGAAGTATCCTGGCTAGAGACTAACGCCTAGCGTAC	80	610	22	91.42	633	1	0	1600	11	52.77	1569	1	0	0.577226
	GGGTACGACCGTCGTACGATGTGCCAGAAATGACACACGGATCGGTTGGCGGCCCAGATTGAGACTAACGCCTAGCGTAC	80							1426	12	57.57	1491	1	0
	GGGTACGACCGTCGTACGATGCAGTTCGATGTATCTTCGATGGAGTGTCCCGTATTCCGCGAGACTAACGCCTAGCGTAC	80							1600	11	52.77	1671	1	0
	GGGTACGACCGTCGTACGATAGGAATATCTACGAATGGCGGTACCCGGCGAATGTGACTCGAGACTAACGCCTAGCGTAC	80							1285	13	62.36	2	6	1
	GGGTACGACCGTCGTACGATTATGGTACTTTTATGTCCAACGTGATGATGTGTTTGCCCGGAGACTAACGCCTAGCGTAC	80	216	43	178.69	223	1	0	395	29	139.12	400	1	0	0.778555
	GGGTACGACCGTCGTACGATATGGGAATTAGAATGTTCCAGTGGTATGACGATTGTATTCGAGACTAACGCCTAGCGTAC	80	1951	10	41.56	1940	1	0	2103	9	43.17	2019	1	0	1.03874
	GGGTACGACCGTCGTACGATAGAGTTCTAAATGAAGCCTATTGCTCGACGACGTGCTGATGAGACTAACGCCTAGCGTAC	80	1356	13	54.02	1377	1	0	561	23	110.34	558	1	0	2.04258
	GGGTACGACCGTCGTACGATGCCTTTTGTGCGGAGTTCGACTGGAAACTACCTCGACTGGGAGACTAACGCCTAGCGTAC	80	610	22	91.42	635	1	0	793	18	86.35	794	1	0	0.944542
	GGGTACGACCGTCGTACGATGCGAACATTGCTGTTTGCAGTCGTAGTGACATCGTATGCCGAGACTAACGCCTAGCGTAC	80	1001	16	66.49	996	1	0	445	27	129.52	445	1	0	1.94796
	GGGTACGACCGTCGTACGATGGATGATCCAACGTAAGATGATCGGCCAAGCGAAGTGTTAGAGACTAACGCCTAGCGTAC	80	462	26	108.04	462	1	0	732	19	91.15	720	1	0	0.843669
	GGGTACGACCGTCGTACGATGTAGTATGATGGAACTATCCACGCAAGATGCAATGTCCTGGAGACTAACGCCTAGCGTAC	80	175	48	199.46	182	1	0	148	55	263.85	149	1	0	1.32282
	GGGTACGACCGTCGTACGATCTCGAATTGTAGAGGTTGTAATTTGATGGCGCTACCTCGTGAGACTAACGCCTAGCGTAC	80							1285	13	62.36	1311	1	0
	GGGTACGACCGTCGTACGATACTCGAATGCACATGGACGCTACGCAGTCTTTGTTAATCAGAGACTAACGCCTAGCGTAC	80							1024	15	71.96	1067	1	0
	GGGTACGACCGTCGTACGATGATGCGTTTGCATTGTCTTACCGCTGGACGTGCCTTCGCTGAGACTAACGCCTAGCGTAC	80							646	21	100.74	653	1	0
	GGGTACGACCGTCGTACGATTCATCGATAAGATGCTTCAAGCGAAATGGATCGTATCTACGAGACTAACGCCTAGCGTAC	80							2103	9	43.17	2072	1	0
	GGGTACGACCGTCGTACGATGCTTCGTACTAGGAAGGCCCAGTAGCGAAGGAATAGTTAGGAGACTAACGCCTAGCGTAC	80							1829	10	47.97	1993	1	0
	GGGTACGACCGTCGTACGATGGTCCAACACCAGTGCCAGGTTTAGCTTTACGTTTCCGCGGAGACTAACGCCTAGCGTAC	80	918	17	70.64	935	1	0	2103	9	43.17	2298	1	0	0.611127
	GGGTACGACCGTCGTACGATTGTGGTGACAGGACCACAGTCCTAAGACAGTTGTGCTCGGAGACTAACGCCTAGCGTAC	79	1211	14	58.18	1309	1	0	185	47	225.47	184	1	0	3.87539
	GGGTACGACCGTCGTACGATGTGCGACGTTGTACCTGCTAGTTACGTGACGTTCCGAAATGAGACTAACGCCTAGCGTAC	80	227	42	174.53	230	1	0	39	148	709.99	39	1	0	4.06801
	GGGTACGACCGTCGTACGATAAGTGACTGTACGTTGGTTTGCTTGAGACTAACGCCTAGCGTAC	64							793	18	86.35	839	1	0
	GGGTACGACCGTCGTACGATGGTCTTGTCCTACGCCAAGAAATGCGAACGTCCGTAAACAGAGACTAACGCCTAGCGTAC	80	1001	16	66.49	989	1	0	859	17	81.55	896	1	0	1.2265
	GGGTACGACCGTCGTACGATCGAAAGAACGACTACGGTGGCCCGGGTTAGTCCATGCATTGAGACTAACGCCTAGCGTAC	80	1515	12	49.87	1519	1	0	732	19	91.15	721	1	0	1.82775
	GGGTACGACCGTCGTACGATGTGCGAGGTTGCCTACGCGAAGTCGCAGAAAGTCTCTTAAGAGACTAACGCCTAGCGTAC	80	918	17	70.64	956	1	0	859	17	81.55	906	1	0	1.15445
	GGGTACGACCGTCGTACGATGAGGTTTGGAAACTGACCTCAAAGTAACGACGTGTTGACTGAGACTAACGCCTAGCGTAC	80	415	28	116.35	428	1	0	190	46	220.67	190	1	0	1.89661
	GGGTACGACCGTCGTACGATGAAGGATGATGTCCTTGCTCGATACGTGTTGTCGGACTTAGAGACTAACGCCTAGCGTAC	80	1104	15	62.33	1120	1	0	793	18	86.35	800	1	0	1.38537
	GGGTACGACCGTCGTACGATGGTCAACCGCTATTTTACAACCTTATGGTGTTGTAGAGTAGAGACTAACGCCTAGCGTAC	80	842	18	74.8	890	1	0	1122	14	67.16	1225	1	0	0.897861
	GGGTACGACCGTCGTACGATTGTTTCTTTCAAAGGAGCAACTCGATGGTTAGTACAGTAAGAGACTAACGCCTAGCGTAC	80	554	23	95.58	596	1	0	935	16	76.76	977	1	0	0.803097
	GGGTACGACCGTCGTACGATGCACTTTGATTAAAGTGTGTCATAGGACGATCTATAGCTCGAGACTAACGCCTAGCGTAC	80	2277	9	37.4	2200	1	0	2103	9	43.17	2334	1	0	1.15428
	GGGTACGACCGTCGTACGATTGGCTATTAAGCTGATATGTGCTGATAGGTGCCGGCCCGAGAGACTAACGCCTAGCGTAC	80	2277	9	37.4	2355	1	0	1285	13	62.36	1292	1	0	1.66738
	GGGTACGACCGTCGTACGATGGTACGGCAGTAGTAACCACAGTCGTAGGATTTTAGTTGCGAGACTAACGCCTAGCGTAC	80	842	18	74.8	883	1	0	1426	12	57.57	1425	1	0	0.769652
	GGGTACGACCGTCGTACGATCATAGCTGAAATGAGCTCAGTCATACGGCCCAGCGTGCCCGAGACTAACGCCTAGCGTAC	80							1829	10	47.97	1805	1	0
	GGGTACGACCGTCGTACGATGTGTCATGCCACGGGGTTAGAGTTATGTGCTCTAATCAGGAGACTAACGCCTAGCGTAC	79	1711	11	45.71	1717	1	0	859	17	81.55	881	1	0	1.78407
	GGGTACGACCGTCGTACGATGTTATTGCATCGCCCGTTGCGGTGGTGCCTCGTTCCCATTGAGACTAACGCCTAGCGTAC	80							2103	9	43.17	2047	1	0
	GGGTACGACCGTCGTACGATCAAGCTTCATAATGAAGCTGGTTAGGACTATGGTCACCCAGAGACTAACGCCTAGCGTAC	80	1211	14	58.18	1284	1	0	1024	15	71.96	1056	1	0	1.23685
	GGGTACGACCGTCGTACGATTGTCTTCAATTGCGCGACGGAGGCATAGTTGAATTACAAGGAGACTAACGCCTAGCGTAC	80	216	43	178.69	219	1	0	223	41	196.69	230	1	0	1.10073
	GGGTACGACCGTCGTACGATGATGCGTAAGATCTCATCGTATTGATAGGTCCCGTACCACGAGACTAACGCCTAGCGTAC	80	1951	10	41.56	2056	1	0	859	17	81.55	894	1	0	1.96222
	GGGTACGACCGTCGTACGATATGATTTCCAAATCATCTCAGTATGACGAAGCTCATACCTGAGACTAACGCCTAGCGTAC	80	554	23	95.58	597	1	0	2103	9	43.17	2279	1	0	0.451664
	GGGTACGACCGTCGTACGATAGGAATATCCACGAATGGTGGTACCCGGCGAATGTGACTCGAGACTAACGCCTAGCGTAC	80							1285	13	62.36	2	7	1
	GGGTACGACCGTCGTACGATAGGAGTATATTAAGCTCCTGACGCACGAAGCGAGTGCCTCGAGACTAACGCCTAGCGTAC	80	662	21	87.27	671	1	0	306	34	163.1	313	1	0	1.86891
	GGGTACGACCGTCGTACGATGTGCTAATCGGCAAATCGCAGACTGTCAGAGCCTCGTGTCGAGACTAACGCCTAGCGTAC	80	1104	15	62.33	1178	1	0	646	21	100.74	640	1	0	1.61624
	GGGTACGACCGTCGTACGATGGTCTGCCTTGTTTGCGCTTAAAGGACTGGTCTAGTTTGGGAGACTAACGCCTAGCGTAC	80							1600	11	52.77	7	2	1
	GGGTACGACCGTCGTACGATTTGAGACGCAAGTTTCAGAACATACGACTAGTAGTAACCAGAGACTAACGCCTAGCGTAC	80							1600	11	52.77	1729	1	0
	GGGTACGACCGTCGTACGATGAATAGAATTAATCTGTTCGTCAAATTGTCGTGAGTGCCCGAGACTAACGCCTAGCGTAC	80	662	21	87.27	689	1	0	935	16	76.76	982	1	0	0.879569
	GGGTACGACCGTCGTACGATGGTCTTACCACGCAATCGTTATGCGCTTGCTTCTCGTAAGGAGACTAACGCCTAGCGTAC	80	239	41	170.38	238	1	0	216	42	201.48	215	1	0	1.18253
	GGGTACGACCGTCGTACGATCTTCTCTAACGAGGGGTCCTATGATCGGATGTATCGTAAGAGACTAACGCCTAGCGTAC	79	662	21	87.27	683	1	0	732	19	91.15	745	1	0	1.04446
	GGGTACGACCGTCGTACGATGGTCGTATTCATTACGAGAGGTTGATGTTTCCTATTTCAGGAGACTAACGCCTAGCGTAC	80	216	43	178.69	224	1	0	356	31	148.71	367	1	0	0.832223
	GGGTACGACCGTCGTACGATTGGTTATTAACATAACGAACCGTGCGAATGTCATACCAGAGAGACTAACGCCTAGCGTAC	80	1104	15	62.33	1085	1	0	1829	10	47.97	1959	1	0	0.769613
	GGGTACGACCGTCGTACGATCACCGCAAACGCTGTGGTCTGTATAATGGTAGTATCTCGAGAGACTAACGCCTAGCGTAC	80	842	18	74.8	893	1	0	356	31	148.71	359	1	0	1.9881
	GGGTACGACGTCGTACGATCAGCAAGAAATGTTGAGTCCTACGACGAGGATCAGTATCTGAGACTAACGCCTAGCGTAC	79							2103	9	43.17	2252	1	0
	GGGTACGACCGTCGTACGATATCGTGCAACGAAAAGTGCCTGACGCCAGTTTGTTAGTTAGAGACTAACGCCTAGCGTAC	80	1515	12	49.87	1580	1	0	935	16	76.76	988	1	0	1.5392
	GGGTACGACCGTCGTACGATGTCATTGCAGAAATGCATGTATTGTGTGCTGTCGGATCTGGAGACTAACGCCTAGCGTAC	80							1600	11	52.77	1676	1	0
	GGGTACGACCGTCGTACGATATGTTTCCTTCATAGGGACATATACAAGACGCGAGTGCCAGAGACTAACGCCTAGCGTAC	80	1711	11	45.71	1823	1	0	1122	14	67.16	1237	1	0	1.46926
	GGGTACGACCGTCGTACGATGTTTAAAACCATGGTTCGAAGGGTCTACCTCCCTGCCAAAGAGACTAACGCCTAGCGTAC	80							1426	12	57.57	1407	1	0
	GGGTACGACCGTCGTACGATGGTCTGTACGTCAATGCTTCATCAATGTCTTGATGGATCTGAGACTAACGCCTAGCGTAC	80							2103	9	43.17	2078	1	0
	GGGTACGACCGTCGTACGATTCTTGTTATTCAAGAGCTGTAACGAGTGGTGCGTGTCCAAGAGACTAACGCCTAGCGTAC	80	526	24	99.73	543	1	0	561	23	110.34	554	1	0	1.10639
	GGGTACGACCGTCGTACGATGGTGCAAGCCTGAAGCTACGACGATGTTAGTCCTAGTTATGAGACTAACGCCTAGCGTAC	80							1285	13	62.36	1313	1	0
	GGGTACGACCGTCGTACGATTGTAAGTATGACGCGTTGCGGTAGTTGAAAGTATAATGCTGAGACTAACGCCTAGCGTAC	80	143	56	232.71	143	1	0	216	42	201.48	218	1	0	0.865799
	GGGTACGACCGTCGTACGATCGAGTAGTGTAAACTACTTTGGGTATGGCGAATGTGCTCGGAGACTAACGCCTAGCGTAC	80	494	25	103.89	507	1	0	1285	13	62.36	1326	1	0	0.60025
	GGGTACGACCGTCGTACGATAGCGTAAAGATCGCTATACGTTTGAAACGCGGTTGACTCGGAGACTAACGCCTAGCGTAC	80							1426	12	57.57	1512	1	0
	GGGTACGACCGTCGTACGATTGGAGTGTTAAATCTTCACTTGCATCGACGGACGAGGCCTGAGACTAACGCCTAGCGTAC	80	1104	15	62.33	1135	1	0	1600	11	52.77	1571	1	0	0.846623
	GGGTACGACCGTCGTACGATCGTGTTTATTCGCGACGCGACGATGTGTTGCGTGGTCGAAGAGACTAACGCCTAGCGTAC	80	918	17	70.64	968	1	0	793	18	86.35	811	1	0	1.2224
	GGGTACGACCGTCGTACGATCATGCAGAATCCTGCTGGTTGCATATTGGCGACGTGCCCAGAGACTAACGCCTAGCGTAC	80	842	18	74.8	843	1	0	687	20	95.94	715	1	0	1.28262
	GGGTACGACCGTCGTACGATCACTTTTCGTGGCTTTGCGGCGAGCGCACTTCCCGTCCACGAGACTAACGCCTAGCGTAC	80							935	16	76.76	989	1	0
	GGGTACGACCGTCGTACGATCACTACGTAATGTAGTATCGTTGCGGAAGACCTTCACCCTGAGACTAACGCCTAGCGTAC	80	1001	16	66.49	1048	1	0	1829	10	47.97	1928	1	0	0.721462
	GGGTACGACCGTCGTACGATTGCGTGATTGAAGGCAGTTGTAGTGTAAAGGTTGTGACCTGAGACTAACGCCTAGCGTAC	80	1356	13	54.02	1443	1	0	1426	12	57.57	1432	1	0	1.06572
	GGGTACGACCGTCGTACGATCACATTTTGTGCGTACTGAACGCAACTGCGTACCTACACTCGAGACTAACGCCTAGCGTAC	81							1122	14	67.16	1236	1	0
	GGGTACGACCGTCGTACGATTTGCATATTAATGCAGAGGTATGATAAGGTCTGTATCCAGGAGACTAACGCCTAGCGTAC	80							1122	14	67.16	1186	1	0
	GGGTACGACCGTCGTACGATAGTTAAAGATGTGACTAGGGTACGATGCATGTATCCATTTGAGACTAACGCCTAGCGTAC	80							732	19	91.15	736	1	0
	GGGTACGACCGTCGTACGATCATTTTTTGGTCGGTCTACGTACAGTTGCACCCCTAGAGCGAGACTAACGCCTAGCGTAC	80	662	21	87.27	688	1	0	2103	9	43.17	2223	1	0	0.494672
	GGGTACGACCGTCGTACGATAAGCATGTAAATGCGTGTTTATCGTAAGACGAGATGGTGCTGAGACTAACGCCTAGCGTAC	81	662	21	87.27	652	1	0	2103	9	43.17	2136	1	0	0.494672
	GGGTACGACCGTCGTACGATTACAGAGCAATTCTGTGATCCTATGACAGAAGCGAAACCTGAGACTAACGCCTAGCGTAC	80	462	26	108.04	480	1	0	646	21	100.74	652	1	0	0.932432
	GGGTACGACCGTCGTACGATGAGTAGTTAATGAAACTACGCATAGTATGGTGGGTGACCTGAGACTAACGCCTAGCGTAC	80	767	19	78.95	798	1	0	935	16	76.76	976	1	0	0.972261
	GGGTACGACCGTCGTACGATGTGTCTTGGCAACGAGACATAACGTGCTACTGGACGTACAGAGACTAACGCCTAGCGTAC	80							1426	12	57.57	1502	1	0
	GGGTACGACCGTCGTACGATTCTGCAGACGTGAACACGTCTATCGTGATTGTCGTGAACTGAGACTAACGCCTAGCGTAC	80							1426	12	57.57	1464	1	0
	GGGTACGACCGTCGTACGATCTATGGACTAGACGTGTGATAGTGTAGTGTACCAGGTGTTGAGACTAACGCCTAGCGTAC	80							1829	10	47.97	31	2	1
	GGGTACGACCGTCGTACGATAGCTCTGGAATACAGGGTCAGTCAGCGATGGTTATGTTCTGAGACTAACGCCTAGCGTAC	80	2277	9	37.4	2359	1	0	1122	14	67.16	1145	1	0	1.79572
	GGGTACGACCGTCGTACGATGGATGATAATTCATCAGTACCGATGGGTTACGATATCCACGAGACTAACGCCTAGCGTAC	80	842	18	74.8	851	1	0	793	18	86.35	829	1	0	1.15441
	GGGTACGACCGTCGTACGATACCAATCAAGGGTACGCATGACGTGTATGTTACTCAACAAGAGACTAACGCCTAGCGTAC	80	1356	13	54.02	1396	1	0	859	17	81.55	859	1	0	1.50963
	GGGTACGACCGTCGTACGATTTTGAGCTAAAAGTTTCAAGTCTATACGACTGATGTGCCTGAGACTAACGCCTAGCGTAC	80	918	17	70.64	969	1	0	1600	11	52.77	1736	1	0	0.747027
	GGGTACGACCGTCGTACGATATTCAGAACATGAATATCAACGATGACGTCAATACCATAAGAGACTAACGCCTAGCGTAC	80							1285	13	62.36	1290	1	0
	GGGTACGACCGTCGTACGATTGTCAAAAACAACGTGTCGAAGGTTGCGTGGTCTCATTCCGAGACTAACGCCTAGCGTAC	80	298	35	145.44	305	1	0	502	25	119.93	505	1	0	0.824601
	GGGTACGACCGTCGTACGATTAGCAAGTAATTGTTAGTCGTGTATGTTGAAGGTTTACCTGAGACTAACGCCTAGCGTAC	80	185	47	195.31	184	1	0	288	35	167.9	292	1	0	0.859659
	GGGTACGACCGTCGTACGATTGGAAGTTAAATTTCCAGTCGTGATTGACTGAGTTGCCAAGAGACTAACGCCTAGCGTAC	80	2277	9	37.4	2219	1	0	1600	11	52.77	1631	1	0	1.41096
	GGGTACGACCGTCGTACGATCGTCTAAATTAGCACGCCGTATGACTGAAATGCCCGAGACTAACGCCTAGCGTAC	75							1426	12	57.57	1460	1	0
	GGGTACGACCGTCGTACGATTGGATTTATTCAATTTGTGAGACGGAGGATGTTTGGTTTAGAGACTAACGCCTAGCGTAC	80	1711	11	45.71	4	6	1	1285	13	62.36	21	2	1	1.36425
	GGGTACGACCGTCGTACGATGGTAAGCTGTTGACTTGCCTCGTCCTACGTTAGTACAGCGAGACTAACGCCTAGCGTAC	79							1829	10	47.97	1967	1	0
	GGGTACGACCGTCGTACGATTGATGATTTTAATCATCCATGTATGTTTCGTGTGGTACCCGAGACTAACGCCTAGCGTAC	80	554	23	95.58	556	1	0	1829	10	47.97	1981	1	0	0.501883
	GGGTACGACCGTCGTACGATACGTTAATACGTAAAAGTATGAACGGTACAGTTACCTAGGAGACTAACGCCTAGCGTAC	79							1600	11	52.77	1684	1	0
	GGGTACGACCGTCGTACGATACAGGATTCATTCCTATATCTTGCGACAACGTGACTCCGAGAGACTAACGCCTAGCGTAC	80	255	39	162.07	257	1	0	91	74	354.99	90	1	0	2.19035
	GGGTACGACCGTCGTACGATGGTCTACAACAACGTGACTGCGCAAAGCTCAAGTATTCTTGAGACTAACGCCTAGCGTAC	80							1285	13	62.36	1359	1	0
	GGGTACGACCGTCGTACGATAAGCACCAACAGTGCAGTCGTGCGTATGGAAGTGTTCCAAGAGACTAACGCCTAGCGTAC	80							2103	9	43.17	2098	1	0
	GGGTACGACCGTCGTACGATGTTTGCAAAATGCAGACATAGTATATGCGGTACAAGTGCTGAGACTAACGCCTAGCGTAC	80							2103	9	43.17	2040	1	0
	GGGTACGACCGTCGTACGATAGTAGTGAAAGTTTTCCTCGTCTTGCGATGGCTGTGGCCGAGACTAACGCCTAGCGTAC	79							1829	10	47.97	1859	1	0
	GGGTACGACCGTCGTACGATGAACGTGTAATTGGCGACGCGAGCGATGTGTCAAGTCCTGAGACTAACGCCTAGCGTAC	79							414	28	134.32	438	1	0
	GGGTACGACCGTCGTACGATCTGAGCTTTAAGCAGAGGATCAAAATGTCGGTTGGATCTCGAGACTAACGCCTAGCGTAC	80	248	40	166.22	245	1	0	131	59	283.03	132	1	0	1.70274
	GGGTACGACCGTCGTACGATGTAGCCGCAAGGATCTACATACTAGACTGTTGGAACCCGAGAGACTAACGCCTAGCGTAC	80							2103	9	43.17	2271	1	0
	GGGTACGACCGTCGTACGATGTAACGTCGATACGAGGGAGCGAGCTTCAGCAAATCTGCTGAGACTAACGCCTAGCGTAC	80	326	33	137.13	333	1	0	232	40	191.89	242	1	0	1.39933
	GGGTACGACCGTCGTACGATTATCGTCTGTACGATCGATACCTCGCAGGGCCTTATGTCCTGAGACTAACGCCTAGCGTAC	81	125	63	261.8	124	1	0	395	29	139.12	402	1	0	0.531398
	GGGTACGACCGTCGTACGATGTACGTCGTTGTATTCAGTCTTGGGCTTTGTATAGCCTGAGAGACTAACGCCTAGCGTAC	80	1356	13	54.02	1478	1	0	935	16	76.76	924	1	0	1.42096
	GGGTACGACCGTCGTACGATTGGTAGTTAAGACTATCAAACGTACAGTACAGACGTGCTCGAGACTAACGCCTAGCGTAC	80	842	18	74.8	846	1	0	445	27	129.52	467	1	0	1.73155
	GGGTACGACCGTCGTACGATGGTCTGCCTTGTTTGCGCTTAAAGGACTAGTCTAGTTTGGGAGACTAACGCCTAGCGTAC	80	15	244	1013.95	15	1	0	7	316	1515.91	7	1	0	1.49505
	GGGTACGACCGTCGTACGATGGTCGCGCTACTATGCAAAGCCAAGGTCTTATTATTCGATGAGACTAACGCCTAGCGTAC	80	150	54	224.4	152	1	0	124	61	292.63	124	1	0	1.30406
	GGGTACGACCGTCGTACGATAGGTCCTTTTTTTGGAATCTGTCTATGCATGCTCGCACCTCGAGACTAACGCCTAGCGTAC	81							1024	15	71.96	1088	1	0
	GGGTACGACCGTCGTACGATCTGTTTTTACAGGTAAGGTAGATGGTGCGTCCTCGTACCAGAGACTAACGCCTAGCGTAC	80							1285	13	62.36	1378	1	0
	GGGTACGACCGTCGTACGATTAATCATTTAACGATTAATGGTATGAAGGGGATTGGACCTGAGACTAACGCCTAGCGTAC	80	554	23	95.58	566	1	0	1024	15	71.96	1086	1	0	0.752877
	GGGTACGACCGTCGTACGATTGATCACAAAGTGAGCAGTCGTATAGTCAGTCAATGCCTGGAGACTAACGCCTAGCGTAC	80	415	28	116.35	416	1	0	257	38	182.29	260	1	0	1.56674
	GGGTACGACCGTCGTACGATACGCGTTTTGCTAACGTGCGATCGTGAAAGTGCCACTAATGAGACTAACGCCTAGCGTAC	80							1122	14	67.16	1242	1	0
	GGGTACGACCGTCGTACGATAGACGGCGGCCCTTTACTAAGAAATTAGTACAATAATCCCGAGACTAACGCCTAGCGTAC	80							1600	11	52.77	1626	1	0
	GGGTACGACCGTCGTACGATGCTAAGAGTAATTCTGGCTGAGTACAGGCGTGTCATATCCGAGACTAACGCCTAGCGTAC	80	1951	10	41.56	2195	1	0	1600	11	52.77	1670	1	0	1.26973
	GGGTACGACCGTCGTACGATGGTCAGCTACCCACGTTTGGACGAAGCCGCGAATAATTTCGAGACTAACGCCTAGCGTAC	80	767	19	78.95	793	1	0	604	22	105.54	621	1	0	1.3368
	GGGTACGACCGTCGTACGATAGCGTTGAATAAATGCTTACGTCCGAGACGGTATACCTTGGAGACTAACGCCTAGCGTAC	80							2103	9	43.17	2154	1	0
	GGGTACGACCGTCGTACGATATTTCGTGGAGGGTGAGTACCCTTAGCTTCGGGTTAGTGTGAGACTAACGCCTAGCGTAC	80	1515	12	49.87	1532	1	0	533	24	115.13	545	1	0	2.3086
	GGGTACGACCGTCGTACGATGGTGAGTTTAATTACTCCCAGTAGTATATGGTCTAAACCTGAGACTAACGCCTAGCGTAC	80	1711	11	45.71	1877	1	0	1600	11	52.77	1712	1	0	1.15445
	GGGTACGACCGTCGTACGATGCGCCATGAACAGGCACGTCAAGTACCATGTGTTGTCCCCGAGACTAACGCCTAGCGTAC	80							1285	13	62.36	1305	1	0
	GGGTACGACCGTCGTACGATTCTCACTGGGAACCGTACTCTGGTTTGGCCCTGACTCGAAGAGACTAACGCCTAGCGTAC	80							793	18	86.35	785	1	0
	GGGTACGACCGTCGTACGATACAGCTCTAGTGATAGACTGTGTCTAAGACGCAACTACCCGAGACTAACGCCTAGCGTAC	80	1001	16	66.49	1067	1	0	1122	14	67.16	1101	1	0	1.01008
	GGGTACGACCGTCGTACGATAGGTTTCATTTTGAAGCTGACTCGTGTTTCGGTCAGTATCGAGACTAACGCCTAGCGTAC	80	1211	14	58.18	1227	1	0	859	17	81.55	869	1	0	1.40168
	GGGTACGACCGTCGTACGATTGTCGTCCCTACGGTAATGGATAGTTAGTCATAAGAATATGAGACTAACGCCTAGCGTAC	80							2103	9	43.17	2277	1	0
	GGGTACGACCGTCGTACGATCTAACTGGTCAACGATGGCAAACCCACGCTCTGCAGTTAGGAGACTAACGCCTAGCGTAC	80	92	79	328.29	92	1	0	54	119	570.87	54	1	0	1.73892
	GGGTACGACCGTCGTACGATCAAATCATGAAAGGTTTGGTGTGTATGACGGAGAGATCCTGAGACTAACGCCTAGCGTAC	80	239	41	170.38	236	1	0	793	18	86.35	807	1	0	0.506808
	GGGTACGACCGTCGTACGATAGTTATGTATGACTCCCTTAGAGCGCTAAGATCCTAAATGGAGACTAACGCCTAGCGTAC	80	341	32	132.98	342	1	0	148	55	263.85	150	1	0	1.98413
	GGGTACGACCGTCGTACGATGCCGAGTTATCGACGCATTGTGTGCTCAGTCTGCCACGCGAGACTAACGCCTAGCGTAC	79							1285	13	62.36	1377	1	0
	GGGTACGACCGTCGTACGATTCGTGATTGTGAGACATGAACCGTGCTTACGTTGGTGCCCGAGACTAACGCCTAGCGTAC	80	1951	10	41.56	1913	1	0	1600	11	52.77	1601	1	0	1.26973
	GGGTACGACCGTCGTACGATCTTCTATGATGTGTAGTGCCCGAACCATGGTTAAAACCTGGAGACTAACGCCTAGCGTAC	80							2103	9	43.17	2025	1	0
	GGGTACGACCGTCGTACGATGCAACGAGTAGTAATATTCCTTGCTAGTACGACGTGTTAGGAGACTAACGCCTAGCGTAC	80	716	20	83.11	742	1	0	533	24	115.13	539	1	0	1.38527
	GGGTACGACCGTCGTACGATGACAGAAATGTTCATCGTCGACAGGAAGCGTAACGTCGTGAGACTAACGCCTAGCGTAC	79	716	20	83.11	709	1	0	859	17	81.55	893	1	0	0.98123
	GGGTACGACCGTCGTACGATTGCACATGGGAACATTGCAACGTGCAGGATTGTCATGCTCGAGACTAACGCCTAGCGTAC	80							1426	12	57.57	1396	1	0
	GGGTACGACCGTCGTACGATGAGGTTAACTGCTTCATAGTCCGAACGTCTCGCACCTTGGAGACTAACGCCTAGCGTAC	79							935	16	76.76	995	1	0
	GGGTACGACCGTCGTACGATTGGCTGAACAAGCAGGCATCGTATGGTAAGGGTCAAACCTGAGACTAACGCCTAGCGTAC	80							2103	9	43.17	2172	1	0
	GGGTACGACCGTCGTACGATCCTAAGTATTTAGGGTTCGATAACGATATGTTCGTGCAGTGAGACTAACGCCTAGCGTAC	80							1426	12	57.57	1472	1	0
	GGGTACGACCGTCGTACGATAAGTGCGACTGGTTGTGCTTAGGTTTCAGTTCTCAAGTCCGAGACTAACGCCTAGCGTAC	80							859	17	81.55	844	1	0
	GGGTACGACCGTCGTACGATCAAGCAATTGTCTGCGGCTTAAAGGACGTACCTCGTGACGGAGACTAACGCCTAGCGTAC	80	554	23	95.58	555	1	0	158	52	249.45	164	1	0	2.60986
	GGGTACGACCGTCGTACGATTATCTTCTCGTAAGATGGAGATGCGATGACGGCTCGTGAGGAGACTAACGCCTAGCGTAC	80	1515	12	49.87	1639	1	0	2103	9	43.17	2323	1	0	0.865651
	GGGTACGACCGTCGTACGATTGGGTTGCAGATTGCATAGCTAATCAAGACGTGAATACCCGAGACTAACGCCTAGCGTAC	80							1285	13	62.36	1256	1	0
	GGGTACGACCGTCGTACGATGAGCCATGAAAGATGTGCTGTCGAATGGACGATTGCACCCGAGACTAACGCCTAGCGTAC	80	2277	9	37.4	2393	1	0	1285	13	62.36	1298	1	0	1.66738
	GGGTACGACCGTCGTACGATGAAGGTCCGTAGAGGATCTCAGAGGCGCAGTGTCAAACTCGAGACTAACGCCTAGCGTAC	80	767	19	78.95	760	1	0	190	46	220.67	192	1	0	2.79506
	GGGTACGACCGTCGTACGATAGATGTGTGCCAACACTCTATCTACGTGGTTATACTCGGCGAGACTAACGCCTAGCGTAC	80							859	17	81.55	905	1	0
	GGGTACGACCGTCGTACGATCATGTTCGTTTGAACATGATTGGCCATGGTCGGATCAAGAAGAGACTAACGCCTAGCGTAC	81	1515	12	49.87	1578	1	0	1600	11	52.77	1661	1	0	1.05815
	GGGTACGACCGTCGTACGATGAAGTGTTTAACTTTATCGAAACGGGGTTGAACATCCAAAGAGACTAACGCCTAGCGTAC	80	1951	10	41.56	2043	1	0	1122	14	67.16	1240	1	0	1.61598
	GGGTACGACCGTCGTACGATCGGGCTTAAGCTTAGATTGATACGGATATGGTTCGTAGCTGAGACTAACGCCTAGCGTAC	80	662	21	87.27	704	1	0	687	20	95.94	692	1	0	1.09935
c11	GGGTACGACCGTCGTACGATAGTTATTTGTACACGGAAATAGGTGAAGGTTTCTACAATGGAGACTAACGCCTAGCGTAC	80	11	285	1184.32	11	1	0	69	95	455.73	69	1	0	0.384803
	GGGTACGACCGTCGTACGATGTGACAGTCTGTCCACGATGCGAAGGTCCAAATCTCGAACGAGACTAACGCCTAGCGTAC	80							1426	12	57.57	1386	1	0
	GGGTACGACCGTCGTACGATAGCTCACCTAATTAGTGGGAGCTGTGCAGACGTGACTACTGAGACTAACGCCTAGCGTAC	80							2103	9	43.17	2229	1	0
	GGGTACGACCGTCGTACGATGAGTGATCATCGCTCGATGCCATAAGGCTGGCTCCAAATGGAGACTAACGCCTAGCGTAC	80	22	201	835.26	22	1	0	14	255	1223.29	14	1	0	1.46456
	GGGTACGACCGTCGTACGATGATGTCAAGTAGTTGATGTCTGTAGTATGATGGTGTCGGCGAGACTAACGCCTAGCGTAC	80	554	23	95.58	564	1	0	333	32	153.51	335	1	0	1.60609
	GGGTACGACCGTCGTACGATTCACAATAAGTTGTGCATGTGTGCGTCGGAACTAAGTCCCGAGACTAACGCCTAGCGTAC	80	1711	11	45.71	1843	1	0	1829	10	47.97	1922	1	0	1.04944
	GGGTACGACCGTCGTACGATTCAGGCAAGATGTGCTGCATTGTGTGACTCCGTTTTACCCGAGACTAACGCCTAGCGTAC	80	1711	11	45.71	1827	1	0	1829	10	47.97	1786	1	0	1.04944
	GGGTACGACCGTCGTACGATGAGAACTTCAAGTTTTCTTCGCACAGTGGCTCGTTTGCTCGAGACTAACGCCTAGCGTAC	80	767	19	78.95	770	1	0	561	23	110.34	561	1	0	1.39759
	GGGTACGACCGTCGTACGATTGAGCTTAATGCTTTACATACGATGGCTGTATCCACCCCAGAGACTAACGCCTAGCGTAC	80	2277	9	37.4	2222	1	0	1426	12	57.57	1480	1	0	1.5393
	GGGTACGACCGTCGTACGATCTACTAGATGTAGATCGTCTGCGATCAGATCCCTGAGGCTGAGACTAACGCCTAGCGTAC	80	918	17	70.64	937	1	0	158	52	249.45	163	1	0	3.53129
	GGGTACGACCGTCGTACGATACGCATGTTAGAATATGCTAAATCACGACGTCGAAGCCTTGAGACTAACGCCTAGCGTAC	80	1515	12	49.87	1587	1	0	1285	13	62.36	1327	1	0	1.25045
	GGGTACGACCGTCGTACGATAAGCAACTGAACAAGTGCTAGGTTGTACGAACATGGTTGAGAGACTAACGCCTAGCGTAC	80	1515	12	49.87	1593	1	0	1600	11	52.77	1726	1	0	1.05815
	GGGTACGACCGTCGTACGATAGTTTGACGATCGCTGCCCTCGCAATGCATTAGTCAATAGAGACTAACGCCTAGCGTAC	79	554	23	95.58	587	1	0	1285	13	62.36	1369	1	0	0.652438
	GGGTACGACCGTCGTACGATGTCAAGTGACTTTGCGTGTACGATGGATTTGTTGCCTGCGGAGACTAACGCCTAGCGTAC	80	842	18	74.8	838	1	0	646	21	100.74	647	1	0	1.34679
	GGGTACGACCGTCGTACGATATGTATGCATGGGTCCCAAGAGTATCGCGGCAATGTCGGTGAGACTAACGCCTAGCGTAC	80							1285	13	62.36	1337	1	0
	GGGTACGACCGTCGTACGATTAAGCTATTGTTTAGTCATATGGAGGGTTTTACCAGGTGTGAGACTAACGCCTAGCGTAC	80	61	105	436.33	61	1	0	116	63	302.22	118	1	0	0.692641
	GGGTACGACCGTCGTACGATGCCTTAACAAAGGTGGTAGTATGGTGGTTAAACGTGCTTGAGACTAACGCCTAGCGTAC	79	1951	10	41.56	2112	1	0	1600	11	52.77	1607	1	0	1.26973
	GGGTACGACCGTCGTACGATGGTGGTATACCATGTTGATACAATTTATGTATTGACAAATGAGACTAACGCCTAGCGTAC	80	356	31	128.82	351	1	0	1024	15	71.96	1007	1	0	0.558609
	GGGTACGACCGTCGTACGATTTGCAGGTCATGCTATCTATGACGGTAGCGTTATGTCTAAGAGACTAACGCCTAGCGTAC	80	842	18	74.8	874	1	0	1600	11	52.77	1701	1	0	0.705481
	GGGTACGACCGTCGTACGATTTGAACTTTAACGGTTCAAGTCAATGGGGGTAGTATCCGCGAGACTAACGCCTAGCGTAC	80	842	18	74.8	835	1	0	1122	14	67.16	1156	1	0	0.897861
	GGGTACGACCGTCGTACGATCCACTTGGTGTAACTAAGAGGTAACTGCGATGGTATGCCCGAGACTAACGCCTAGCGTAC	80							1829	10	47.97	1962	1	0
	GGGTACGACCGTCGTACGATCAAGCATTGGTCATAAACAACGGTTTCGCCTGAGACTAACGCCTAGCGTAC	71							2103	9	43.17	2179	1	0
	GGGTACGACCGTCGTACGATTAGCTGCTCATAGCTGCTAGTGGGACGACGTTTTGTTCTCGAGACTAACGCCTAGCGTAC	80	1711	11	45.71	1854	1	0	1829	10	47.97	1848	1	0	1.04944
	GGGTACGACCGTCGTACGATTGCTAGCTTAATGGTAGTATTGCGTATATCGGTGTGCTATGAGACTAACGCCTAGCGTAC	80	2277	9	37.4	2384	1	0	1426	12	57.57	1539	1	0	1.5393
	GGGTACGACCGTCGTACGATTGTGTAAACGATGTATGACAAGGGTTGCACCCAGTATAAGGAGACTAACGCCTAGCGTAC	80	1356	13	54.02	1467	1	0	1829	10	47.97	1814	1	0	0.888004
	GGGTACGACCGTCGTACGATACTGCAACACGCGGTGTCGGACGTATGTGTAACGAGACTCGAGACTAACGCCTAGCGTAC	80							2103	9	43.17	2217	1	0
	GGGTACGACCGTCGTACGATTCACACATCGTGTGTGGATCCTAGCGAAGGTAATTGTCCCGAGACTAACGCCTAGCGTAC	80	1104	15	62.33	1115	1	0	288	35	167.9	293	1	0	2.69373
	GGGTACGACCGTCGTACGATCGACAACTGTCCTCGTATATGACGGTTATACAACCGTTAGGAGACTAACGCCTAGCGTAC	80	610	22	91.42	634	1	0	1600	11	52.77	1595	1	0	0.577226
	GGGTACGACCGTCGTACGATTTGACTTAACAGGTCGAACGTATGTCGTGCTTGTACCTCGGAGACTAACGCCTAGCGTAC	80	918	17	70.64	959	1	0	604	22	105.54	609	1	0	1.49405
	GGGTACGACCGTCGTACGATAAGCGATTAACTCGTGAAACGTGCAATACGGAACGACCCAGAGACTAACGCCTAGCGTAC	80	1211	14	58.18	1223	1	0	935	16	76.76	951	1	0	1.31935
	GGGTACGACCGTCGTACGATAGCCATATGTGGCTAACGATTTGACGGAGTTGTCCCAAATGAGACTAACGCCTAGCGTAC	80							1122	14	67.16	1106	1	0
	GGGTACGACCGTCGTACGATAGAGTTTGTTCTCTATAGTAAGCACGGTTTTGCCTGACCCGAGACTAACGCCTAGCGTAC	80							1285	13	62.36	1266	1	0
	GGGTACGACCGTCGTACGATGCCCAGATGGACATCGTTATGTTACGTGAATACTCAATAAGAGACTAACGCCTAGCGTAC	80	1001	16	66.49	1010	1	0	1829	10	47.97	1867	1	0	0.721462
	GGGTACGACCGTCGTACGATAATTATCGTGCGTTCGGTGGCACGGGTTAGTTCTTGTTTGGAGACTAACGCCTAGCGTAC	80							1426	12	57.57	1489	1	0
	GGGTACGACCGTCGTACGATGAAGCATGCAATATGCTCGCATCCTACGAGGTTTCTGCCTGAGACTAACGCCTAGCGTAC	80	494	25	103.89	505	1	0	732	19	91.15	727	1	0	0.87737
	GGGTACGACCGTCGTACGATTTCCTATGTTTAGTGCTATAGTCTGTGTTGTTAAGAACACGAGACTAACGCCTAGCGTAC	80	216	43	178.69	215	1	0	280	36	172.7	283	1	0	0.966478
	GGGTACGACCGTCGTACGATTGCTAAATGTGATTGTGTCTCGGAAGTACCTACATAGGTGAGACTAACGCCTAGCGTAC	79	767	19	78.95	763	1	0	935	16	76.76	925	1	0	0.972261
	GGGTACGACCGTCGTACGATAGGGGTATGCGGTAACTACCCACGTTGGATGGTGGTCTTTGAGACTAACGCCTAGCGTAC	80	554	23	95.58	558	1	0	1024	15	71.96	1084	1	0	0.752877
	GGGTACGACGTCGTACGATCTGTCCGACGGAATGCCCATGTTAGAGCGAATGTTTTAAGGAGACTAACGCCTAGCGTAC	79	1711	11	45.71	1860	1	0	935	16	76.76	923	1	0	1.67928
	GGGTACGACCGTCGTACGATGGTCGTGTCCAATATCGCCAAGCGAAGCTCTCAATTTGTCGAGACTAACGCCTAGCGTAC	80	494	25	103.89	506	1	0	445	27	129.52	463	1	0	1.2467
	GGGTACGACCGTCGTACGATGCAAGCTGATGCTAGTCATCATCACGACAGTTTAAGACCTGAGACTAACGCCTAGCGTAC	80							2103	9	43.17	2077	1	0
	GGGTACGACCGTCGTACGATTCATGTGCATGAATTGCATTGGATTGTCGGTGTGTCTCCTGAGACTAACGCCTAGCGTAC	80	436	27	112.2	438	1	0	203	44	211.08	204	1	0	1.88128
	GGGTACGACCGTCGTACGATGTAAGGTAACTAGTCGTGCGATGTTTGTCAGTCTGCCTCGGAGACTAACGCCTAGCGTAC	80							2103	9	43.17	2273	1	0
	GGGTACGACCGTCGTACGATCTCGCTATATGGGGTCTATGTTACGGTATATAGGTACTCCGAGACTAACGCCTAGCGTAC	80	2277	9	37.4	2326	1	0	1829	10	47.97	1815	1	0	1.28262
	GGGTACGACCGTCGTACGATTAAGCTGTATTCAGTTTGATGAAACGTGGTCTTATCTATGAGACTAACGCCTAGCGTAC	79	1104	15	62.33	1122	1	0	1122	14	67.16	1216	1	0	1.07749
	GGGTACGACCGTCGTACGATCACCTTGAGGTGCGTAGTGATGTGTTATGTATCCCAACGGAGACTAACGCCTAGCGTAC	79							1829	10	47.97	1940	1	0
	GGGTACGACCGTCGTACGATCGAGGTGAACCATCTCGCGACTGACGATGAGTTGTGCCTAGAGACTAACGCCTAGCGTAC	80							1829	10	47.97	1855	1	0
	GGGTACGACCGTCGTACGATGTCAGATGCTTGGCATTTGATGCGTGCAATCGGTTAAGCTGAGACTAACGCCTAGCGTAC	80	1951	10	41.56	2045	1	0	445	27	129.52	452	1	0	3.11646
	GGGTACGACCGTCGTACGATAGTCTCAGACTGGGTCTATTGTCAAACGAGTCAGTGCCTTGAGACTAACGCCTAGCGTAC	80	1001	16	66.49	1072	1	0	646	21	100.74	658	1	0	1.51512
	GGGTACGACCGTCGTACGATTGTGTCGCACACCTGTACAGCAACGGTCCGAATGTCGATTGAGACTAACGCCTAGCGTAC	80							1829	10	47.97	1807	1	0
	GGGTACGACCGTCGTACGATGCTAACAGCACCGTACATAATGGTAGTGCTCAGTTAGTACGAGACTAACGCCTAGCGTAC	80	1711	11	45.71	1739	1	0	1024	15	71.96	1052	1	0	1.57427
	GGGTACGACCGTCGTACGATACGACGTGGCCCGTGTGCGCAATGAGCTAACTCTCGAACTGAGACTAACGCCTAGCGTAC	80							1426	12	57.57	1501	1	0
	GGGTACGACCGTCGTACGATCATGGCATCTCTGCCTGAGCACGATGTGTAAGGTTACCCAGAGACTAACGCCTAGCGTAC	80							333	32	153.51	352	1	0
	GGGTACGACCGTCGTACGATAGAGGACCTCTGGTTCTCAATTCCGTGACGTTAGTATCTCGAGACTAACGCCTAGCGTAC	80	286	36	149.6	286	1	0	62	102	489.31	62	1	0	3.27079
	GGGTACGACCGTCGTACGATGTTTGCAGTAAACCTGCATTTCGTGCATCAGGTTGTCCTGGAGACTAACGCCTAGCGTAC	80							1829	10	47.97	1870	1	0
	GGGTACGACCGTCGTACGATGATGCAAGAAATCTTGCCTTATCGCTGACTGCTTGCCCGAGAGACTAACGCCTAGCGTAC	80	716	20	83.11	719	1	0	1600	11	52.77	1547	1	0	0.634942
	GGGTACGACCGTCGTACGATAAATTCCAGCGACAGAGTATCACGCTATGTTTGGCGTAGCGAGACTAACGCCTAGCGTAC	80							2103	9	43.17	2116	1	0
	GGGTACGACCGTCGTACGATGAATACCATTTAACTGGTTTTCGTCCCGACATGTCTACCCGAGACTAACGCCTAGCGTAC	80	1001	16	66.49	1051	1	0	1426	12	57.57	1466	1	0	0.865844
	GGGTACGACCGTCGTACGATGTGTCAAAATCATGAATAAAGAGACTAACGCCTAGCGTAC	60							131	59	283.03	130	1	0
	GGGTACGACCGTCGTACGATCTCTTCATTAAACAGTACATTAGTGCCAAGTCCGCGAAACGAGACTAACGCCTAGCGTAC	80	1711	11	45.71	1868	1	0	2103	9	43.17	2075	1	0	0.944432
	GGGTACGACCGTCGTACGATCGATGAACGTCCCACGCTTGGTAATATGTCGCGATTATACGAGACTAACGCCTAGCGTAC	80	2277	9	37.4	2526	1	0	2103	9	43.17	2212	1	0	1.15428
	GGGTACGACCGTCGTACGATGGTTGTGCACAATCTCGTCCTAGTCCTTTATGGCAACGACGAGACTAACGCCTAGCGTAC	80							1600	11	52.77	1638	1	0
	GGGTACGACCGTCGTACGATATTCCATATACGGAATGTCCGAACAACGAGAGTGCTCAGAGAGACTAACGCCTAGCGTAC	80							1829	10	47.97	1888	1	0
	GGGTACGACCGTCGTACGATGGATAAAGACATTGTACTAACGGTATTGGGACTATGTCGAAGAGACTAACGCCTAGCGTAC	81	175	48	199.46	176	1	0	1122	14	67.16	1117	1	0	0.336709
	GGGTACGACCGTCGTACGATAACTTATGGCGGAAGTACCCGTCGTCAGGTTAAAGTTGGTGAGACTAACGCCTAGCGTAC	80	298	35	145.44	295	1	0	2103	9	43.17	2153	1	0	0.296823
	GGGTACGACCGTCGTACGATGAAACTCGTTGTATGAGTTATATCATGCGATGGAAGTGACGAGACTAACGCCTAGCGTAC	80	767	19	78.95	788	1	0	533	24	115.13	551	1	0	1.45826
	GGGTACGACCGTCGTACGATGGATCCGACAAGCGGATACAGAGTCGATTGAGTAGTCCCAGAGACTAACGCCTAGCGTAC	80							2103	9	43.17	2059	1	0
	GGGTACGACCGTCGTACGATGTTATCATCAATACGTGGTCGAGCCAAGCTTGCACGAAGCGAGACTAACGCCTAGCGTAC	80							1829	10	47.97	1781	1	0
	GGGTACGACCGTCGTACGATAGGAGCGATATCGCTTTGTCGTAGTGACTTCGTTCCATAGGAGACTAACGCCTAGCGTAC	80							1024	15	71.96	1033	1	0
	GGGTACGACCGTCGTACGATGTAAGCGAGAAAGCAAATCGTGCGGAGTAGGTCAAATCTCGAGACTAACGCCTAGCGTAC	80							1285	13	62.36	1357	1	0
	GGGTACGACCGTCGTACGATGAAAGTCGTTCGAGGGAATTGGGTGGAAGTCTTCATAATGGAGACTAACGCCTAGCGTAC	80	58	108	448.8	58	1	0	57	105	503.71	57	1	0	1.12235
	GGGTACGACCGTCGTACGATGCTCTTATTCAGAGCACTAATACGGCAGTTCATAGCCCGAGACTAACGCCTAGCGTAC	78	918	17	70.64	957	1	0	1600	11	52.77	1746	1	0	0.747027
	GGGTACGACCGTCGTACGATCCATGATTATGGCTCGGACTATTGTCGAACCAAGCGATGCGAGACTAACGCCTAGCGTAC	80	554	23	95.58	578	1	0	604	22	105.54	604	1	0	1.10421
	GGGTACGACCGTCGTACGATTACGTATGCATGTGTTAAGAGTCTTTCGACTCGTGTACCTGAGACTAACGCCTAGCGTAC	80	1356	13	54.02	1432	1	0	1426	12	57.57	1385	1	0	1.06572
	GGGTACGACCGTCGTACGATGACTAGTTGATAGTCATCTGTGTACTACGTGCTCGTAACGAGACTAACGCCTAGCGTAC	79	1356	13	54.02	1363	1	0	1285	13	62.36	1257	1	0	1.15439
	GGGTACGACCGTCGTACGATCAATTCGCAAGAAATGATCTTATGATTCGATGTCGGACCTGAGACTAACGCCTAGCGTAC	80	1515	12	49.87	1604	1	0	2103	9	43.17	2187	1	0	0.865651
	GGGTACGACCGTCGTACGATGAGTGATTAATTCAACTTATCGCCTGATGGTTAGTCGCCCGAGACTAACGCCTAGCGTAC	80	462	26	108.04	460	1	0	288	35	167.9	291	1	0	1.55405
	GGGTACGACCGTCGTACGATAGTATGACGTGTGTGTAGCTTGATGCTCGAGTTGAGTATCGAGACTAACGCCTAGCGTAC	80	12	281	1167.7	12	1	0	4	463	2221.1	4	1	0	1.90212
	GGGTACGACCGTCGTACGATCGTATCGACGTACGTTACCGGTAATACCCTACGCCGCGTTGAGACTAACGCCTAGCGTAC	80	2277	9	37.4	2322	1	0	2103	9	43.17	2312	1	0	1.15428
	GGGTACGACCGTCGTACGATAACGCATAAGAGGTGCGTTATGGTGATGGTTGTATCTTAGGAGACTAACGCCTAGCGTAC	80	1211	14	58.18	1203	1	0	1122	14	67.16	1211	1	0	1.15435
	GGGTACGACCGTCGTACGATAAGCACTTTCAAGTGCCGTGTTACGAAGAGTCATAAACCCGAGACTAACGCCTAGCGTAC	80							1600	11	52.77	1563	1	0
	GGGTACGACCGTCGTACGATGGTTGAATCACAGAAGGTACAGTAGTATTACTGCACGTTCGAGACTAACGCCTAGCGTAC	80							1829	10	47.97	1954	1	0
	GGGTACGACCGTCGTACGATCTTAGTCCACGTTGGACAAGCGTGCAGCGGAAGTGCCCGAGAGACTAACGCCTAGCGTAC	80							2103	9	43.17	2031	1	0
	GGGTACGACCGTCGTACGATGTGATGTTATATCCATCTAAGACGACGTTCCTATCCACCCGAGACTAACGCCTAGCGTAC	80	842	18	74.8	867	1	0	445	27	129.52	459	1	0	1.73155
	GGGTACGACCGTCGTACGATGTGACATTCGAACGTAAGCTGGTTGGTACCTGGGTAGTCAGAGACTAACGCCTAGCGTAC	80	1356	13	54.02	1419	1	0	216	42	201.48	217	1	0	3.72973
	GGGTACGACCGTCGTACGATCTTCGCAAGAGAAGTAGATATGATGGTCAATCTCGGAAGCGAGACTAACGCCTAGCGTAC	80	1951	10	41.56	1926	1	0	1426	12	57.57	1513	1	0	1.38523
	GGGTACGACCGTCGTACGATCATTAATGACGTACAACTGGTTGTGCATGGTGAAAGCCATGAGACTAACGCCTAGCGTAC	80							2103	9	43.17	2304	1	0
	GGGTACGACCGTCGTACGATGTGAGTAAAGCTTACAAAGTAGGACAGTCGTAGTCACGAGACTAACGCCTAGCGTAC	77	1515	12	49.87	1482	1	0	935	16	76.76	916	1	0	1.5392
	GGGTACGACCGTCGTACGATAAGAGACATAGTGTCTTTTGTTAAGCGAGGTTGTACCATGAGACTAACGCCTAGCGTAC	79	1951	10	41.56	2140	1	0	1285	13	62.36	1295	1	0	1.50048
	GGGTACGACCGTCGTACGATCGTGATAAACGCGCGAGAGTGTTAACGGTATGGTTGCCCAGAGACTAACGCCTAGCGTAC	80							1285	13	62.36	1325	1	0
	GGGTACGACCGTCGTACGATGGTTGGTATCTACTACCTGAGCGCGAGTGTCGACGTTGTCGAGACTAACGCCTAGCGTAC	80	326	33	137.13	328	1	0	232	40	191.89	241	1	0	1.39933
	GGGTACGACCGTCGTACGATCGGAATTGTCTGGTCCAATATCGATGCGTCAAGCCCACGCGAGACTAACGCCTAGCGTAC	80							1600	11	52.77	1692	1	0
	GGGTACGACCGTCGTACGATTTACTCGTGTGACATAGTGTTGTAGTCCACCTCCAGGGGTGAGACTAACGCCTAGCGTAC	80							2103	9	43.17	2066	1	0
	GGGTACGACCGTCGTACGATGAAACTCGCATAGAGTGGTGTCATGCGAGGGTTGTGACAAGAGACTAACGCCTAGCGTAC	80							1829	10	47.97	1881	1	0
	GGGTACGACCGTCGTACGATTAGTACGTTATGACGGGAAGCCTTTGGATAGTATTATCCAGAGACTAACGCCTAGCGTAC	80	436	27	112.2	434	1	0	1829	10	47.97	1782	1	0	0.42754
	GGGTACGACCGTCGTACGATCTTGTTACACAAGATGTATGATGTGTACGTCTCCTGCTCCGAGACTAACGCCTAGCGTAC	80	108	72	299.2	109	1	0	62	102	489.31	63	1	0	1.63539
	GGGTACGACCGTCGTACGATCAATGGAATTTCCATGGTGTCGATGGTGTGTGAGACTAACGCCTAGCGTAC	71							1024	15	71.96	1041	1	0
	GGGTACGACCGTCGTACGATGTTATGTTTACGTTGTAGTGTACGGTTAACCACGAGTCGAGACTAACGCCTAGCGTAC	78	1211	14	58.18	1278	1	0	1600	11	52.77	1760	1	0	0.907013
	GGGTACGACCGTCGTACGATCTCAGGTTTATTTGAGAGCGTAGTGATGTGCCTGTACCCGGAGACTAACGCCTAGCGTAC	80							1600	11	52.77	1618	1	0
	GGGTACGACCGTCGTACGATGCATTTGGGTTATCCTAAGTGCTGTCTGACTGGTTAGCCTGAGACTAACGCCTAGCGTAC	80	1211	14	58.18	1207	1	0	1122	14	67.16	1201	1	0	1.15435
	GGGTACGACCGTCGTACGATCATGGATAATGTCCATCATCAACCGGCAGACGTTCCCGAAGAGACTAACGCCTAGCGTAC	80							1600	11	52.77	1756	1	0
	GGGTACGACCGTCGTACGATGGTGAGTTACCTAATGCGTTGCGCGTATATGTTTCGTTTCGAGACTAACGCCTAGCGTAC	80	298	35	145.44	303	1	0	687	20	95.94	683	1	0	0.659653
	GGGTACGACCGTCGTACGATTCGTGCAGAATAGTGCATTAGTCAGACGATGTTTTGTCCCGAGACTAACGCCTAGCGTAC	80							2103	9	43.17	30	2	1
	GGGTACGACCGTCGTACGATGAAGCTGTTAAGCTCAGAGTTGGACGATTCGCACTCCCGCGAGACTAACGCCTAGCGTAC	80	436	27	112.2	448	1	0	793	18	86.35	793	1	0	0.769608
	GGGTACGACCGTCGTACGATGACGGTATACTTCTTATGTTAGGGTGGATTTGTTTCGAAAGAGACTAACGCCTAGCGTAC	80							1426	12	57.57	22	3	1
	GGGTACGACCGTCGTACGATGGTTTCACACGAAATCTAGTGCGAAGGTATGTGACTCTAAGAGACTAACGCCTAGCGTAC	80	194	45	187	203	1	0	101	69	331.01	103	1	0	1.77011
	GGGTACGACCGTCGTACGATGGTTTGATACCAATAGAGATTGCTTGCGATCTTTAGTAAAGAGACTAACGCCTAGCGTAC	80	1515	12	49.87	1638	1	0	1285	13	62.36	1321	1	0	1.25045
	GGGTACGACCGTCGTACGATAAATTCTTGACGTGTTGGAACCACTACGCAAGCTTAGTCAGAGACTAACGCCTAGCGTAC	80	1711	11	45.71	1761	1	0	445	27	129.52	456	1	0	2.83352
	GGGTACGACCGTCGTACGATCGCTTAACTTAGCGCTCAACGACTGGGTCAGCTACCTAAAGAGACTAACGCCTAGCGTAC	80	1711	11	45.71	1771	1	0	1426	12	57.57	1445	1	0	1.25946
	GGGTACGACCGTCGTACGATCAGAGATTTATCGCTGGTTAAACGACGAGAGTTGCTTCCTGAGACTAACGCCTAGCGTAC	80	1711	11	45.71	1663	1	0	1426	12	57.57	1458	1	0	1.25946
	GGGTACGACCGTCGTACGATAAGCCTTTATAGAGAAGGGTGTCGTATGACATTGCGTGCTGAGACTAACGCCTAGCGTAC	80							1426	12	57.57	1518	1	0
	GGGTACGACCGTCGTACGATAACGTATGACGAAAAATGGTGCGGTTTCTCTGAATCAGGGAGACTAACGCCTAGCGTAC	79	75	91	378.15	75	1	0	203	44	211.08	202	1	0	0.558191
	GGGTACGACCGTCGTACGATGGTAAGTCCTACGACGAAGGGGTGTGTGCCTCGAAATTCGAGACTAACGCCTAGCGTAC	79	146	55	228.55	144	1	0	171	50	239.86	173	1	0	1.04949
	GGGTACGACCGTCGTACGATACGAGAAACAGACGTTTCTTGTGAGTGACGAAGGACGTATGAGACTAACGCCTAGCGTAC	80	248	40	166.22	250	1	0	288	35	167.9	289	1	0	1.01011
	GGGTACGACCGTCGTACGATGATCTTATTTAGGTCAGTGTTCGATGCGAGTATCTAATGAGAGACTAACGCCTAGCGTAC	80	1356	13	54.02	1369	1	0	859	17	81.55	886	1	0	1.50963
	GGGTACGACCGTCGTACGATGTCCAAGTTAGGTATCGTAGTGACCGAAGTTGCCCACGCTGAGACTAACGCCTAGCGTAC	80	1951	10	41.56	2107	1	0	1829	10	47.97	1968	1	0	1.15423
	GGGTACGACCGTCGTACGATGCACTTAAGTGTGGATCAAAGACGACGAGCTCATACCCGCGAGACTAACGCCTAGCGTAC	80							2103	9	43.17	2199	1	0
	GGGTACGACCGTCGTACGATGGCGGTGGTACTAAGTTAGCGTATGTTTCCCTGATGAAGAGAGACTAACGCCTAGCGTAC	80	1211	14	58.18	1202	1	0	1829	10	47.97	1988	1	0	0.82451
	GGGTACGACCGTCGTACGATCTATCGTTGGCGGTGCATCAGTCAATGCATGTAATATGCTGAGACTAACGCCTAGCGTAC	80	1515	12	49.87	1530	1	0	793	18	86.35	831	1	0	1.7315
	GGGTACGACCGTCGTACGATAGCGTTTTGCTCGTATGATGCTGTCTTTGTGCCCGAATCTGAGACTAACGCCTAGCGTAC	80	1951	10	41.56	2158	1	0	1829	10	47.97	1989	1	0	1.15423
	GGGTACGACCGTCGTACGATGGTTGTAGCCCGGACGTGGGTTGATCAATGTTAGCTCTTTGAGACTAACGCCTAGCGTAC	80	662	21	87.27	703	1	0	216	42	201.48	219	1	0	2.3087
	GGGTACGACCGTCGTACGATGGTCATATCCAGATCAGGTGAAAGCCATAGAATCAACGACGAGACTAACGCCTAGCGTAC	80							1122	14	67.16	1222	1	0
	GGGTACGACCGTCGTACGATGATTGGTGCAAACCTGTGTCGGACGTATGTTGTTTCCCAAGAGACTAACGCCTAGCGTAC	80	1104	15	62.33	1101	1	0	1024	15	71.96	1051	1	0	1.1545
	GGGTACGACCGTCGTACGATGACGTGACTGTCACGTTACGTCGGTAGCTAAGTCTTTTTGTGAGACTAACGCCTAGCGTAC	81	1951	10	41.56	108	2	1	2103	9	43.17	79	2	1	1.03874
	GGGTACGACCGTCGTACGATGGAATGAGCTTTTTGAGTTCAGTCCTTTCTAAGACGGTGCGAGACTAACGCCTAGCGTAC	80	1104	15	62.33	1172	1	0	333	32	153.51	338	1	0	2.46286
	GGGTACGACCGTCGTACGATGAGCGAATTGCTCAGACTATGACGGAAAGTCCCTCCCTCCGAGACTAACGCCTAGCGTAC	80							1600	11	52.77	1627	1	0
	GGGTACGACCGTCGTACGATGCAACTTGTTCAAAGGGTGTGTCAGTCGAGGTTTAGCCCGGAGACTAACGCCTAGCGTAC	80	2277	9	37.4	2243	1	0	1024	15	71.96	1070	1	0	1.92406
	GGGTACGACCGTCGTACGATGGCTGACTGAAGTTACCAGAGTGCGGTTGTTCAATCCCAAGAGACTAACGCCTAGCGTAC	80							732	19	91.15	755	1	0
	GGGTACGACCGTCGTACGATACACGCGATAAACCGCGTATTGAGTGTGACGTCATACCAAGAGACTAACGCCTAGCGTAC	80							1600	11	52.77	1591	1	0
	GGGTACGACCGTCGTACGATTGTCCATTTGGCTATCGAGCGATCGTTAGTACCCACCCCAGAGACTAACGCCTAGCGTAC	80	842	18	74.8	903	1	0	2103	9	43.17	2319	1	0	0.577139
	GGGTACGACCGTCGTACGATAGGCCTTATGCTGATAGGTCGATACCTTCAAATTCCGCATGAGACTAACGCCTAGCGTAC	80	76	90	374	76	1	0	137	58	278.24	136	1	0	0.743957
	GGGTACGACCGTCGTACGATGGTATGACGGTGCGAGAATCTTTCGTAAAACTGACGAGAGACTAACGCCTAGCGTAC	77							2103	9	43.17	2115	1	0
	GGGTACGACCGTCGTACGATCAATTTGGTCTAACGTCGGGATGTGTTATGTATCAGGATTGAGACTAACGCCTAGCGTAC	80	268	38	157.91	270	1	0	414	28	134.32	423	1	0	0.850611
	GGGTACGACCGTCGTACGATACGACTGTTGACTCTACGTTGGCCGCATGTCTTATGAAACGAGACTAACGCCTAGCGTAC	80							1024	15	71.96	8	2	1
	GGGTACGACCGTCGTACGATGGATGAATATTTGTTCATCGTCGGTGTGGTTCCGATCCCGGAGACTAACGCCTAGCGTAC	80	161	51	211.93	162	1	0	185	47	225.47	186	1	0	1.06389
	GGGTACGACCGTCGTACGATGTAACAATTTGTTGCGTTGTACGAGCATGTAGTGTCCAACGAGACTAACGCCTAGCGTAC	80							1426	12	57.57	1391	1	0
	GGGTACGACCGTCGTACGATATCGTGTGGCGGTATTGGGTGTGCAAGTTCTTGGTAACAAGAGACTAACGCCTAGCGTAC	80	2277	9	37.4	2202	1	0	935	16	76.76	953	1	0	2.05241
	GGGTACGACCGTCGTACGATAATGTTAAACGTTATACGTACGTATATTCGGAAGTTCCCAGAGACTAACGCCTAGCGTAC	80	1104	15	62.33	1155	1	0	1426	12	57.57	1380	1	0	0.923632
	GGGTACGACCGTCGTACGATGTAATAGTCAACTATTATATCGTCACTGATGTCGTGCTGAGAGACTAACGCCTAGCGTAC	80	526	24	99.73	544	1	0	372	30	143.92	383	1	0	1.4431
	GGGTACGACCGTCGTACGATGTTCAGTATGCATTAGCGTATTGAAGAGGACGTCGGTTGCGAGACTAACGCCTAGCGTAC	80	1211	14	58.18	1298	1	0	1600	11	52.77	1698	1	0	0.907013
	GGGTACGACCGTCGTACGATGTAAATCGTCACGATAGGAGTACAAGCACTAAACTGTGCGGAGACTAACGCCTAGCGTAC	80	227	42	174.53	225	1	0	732	19	91.15	778	1	0	0.52226
	GGGTACGACCGTCGTACGATATCGTGCGATGCCTCAGTGGGTATTAGTTCGCTTATTAGCGAGACTAACGCCTAGCGTAC	80	103	74	307.51	103	1	0	68	96	460.53	68	1	0	1.49761
	GGGTACGACCGTCGTACGATTCAGAGCTTTCAGCTCACTCGTGCGTGACGGATGTACTTCGAGACTAACGCCTAGCGTAC	80							414	28	134.32	424	1	0
	GGGTACGACCGTCGTACGATAGAGCAGGTTACATGCCTACTTCGTGACTGTTTGATACCAGAGACTAACGCCTAGCGTAC	80							288	35	167.9	298	1	0
	GGGTACGACCGTCGTACGATCACTCATCAAACTTAGGTTGCGTTAGGCATAGTTTCTTAAGAGACTAACGCCTAGCGTAC	80	436	27	112.2	440	1	0	732	19	91.15	734	1	0	0.812389
	GGGTACGACCGTCGTACGATTGGTAATAGGACCACTCAGTGTGACGGTTTGGTACCAGGTGAGACTAACGCCTAGCGTAC	80	1211	14	58.18	1237	1	0	935	16	76.76	913	1	0	1.31935
	GGGTACGACCGTCGTACGATGTTTGTAAGTAATTACAGGTTTCGTGCGTGATGTCGATCTGAGACTAACGCCTAGCGTAC	80	1104	15	62.33	1137	1	0	1024	15	71.96	1068	1	0	1.1545
	GGGTACGACCGTCGTACGATAAAGTTAGCTTTGTTGTACTAAATTGTGTCGTGTACCATAGAGACTAACGCCTAGCGTAC	80	175	48	199.46	177	1	0	245	39	187.09	254	1	0	0.937983
	GGGTACGACCGTCGTACGATTGACTGTAACAAACAATCAGTCTGTTACACGGTCAAGCCTGAGACTAACGCCTAGCGTAC	80							1600	11	52.77	1738	1	0
	GGGTACGACCGTCGTACGATGTTATTAAGCGTCTCATGACGGTGTATCAAGCTTTTGCGTGAGACTAACGCCTAGCGTAC	80	716	20	83.11	732	1	0	2103	9	43.17	2026	1	0	0.519432
	GGGTACGACCGTCGTACGATGGTTTAACCCCGCTTCGCGCGTGTTATGCGGCTTTTCGCAGAGACTAACGCCTAGCGTAC	80	526	24	99.73	532	1	0	793	18	86.35	808	1	0	0.865838
	GGGTACGACCGTCGTACGATGGTTAGGCCTTAGGTATCGTTAGGATAAGGGTTTCGTTTAGAGACTAACGCCTAGCGTAC	80	286	36	149.6	288	1	0	245	39	187.09	255	1	0	1.2506
	GGGTACGACCGTCGTACGATCAAGTACTACGGAAGTATCGCCTTGATTGTCATTCAAGGGAGACTAACGCCTAGCGTAC	79	1711	11	45.71	1811	1	0	1829	10	47.97	1847	1	0	1.04944
	GGGTACGACCGTCGTACGATTCAAAAGAATCTAGACTGTCAAGTGCTTTCCTCAACCCAAGAGACTAACGCCTAGCGTAC	80	1951	10	41.56	1928	1	0	1600	11	52.77	1589	1	0	1.26973
	GGGTACGACCGTCGTACGATAGCTATTTGCTATGGTACGAGCGCGTAATGTGCCCTACCTGAGACTAACGCCTAGCGTAC	80	1951	10	41.56	1975	1	0	1600	11	52.77	1574	1	0	1.26973
	GGGTACGACCGTCGTACGATTTTGCTCATTAATCCGAGCGATCGATGATAGTGTCTACCTGAGACTAACGCCTAGCGTAC	80	554	23	95.58	591	1	0	732	19	91.15	766	1	0	0.953651
	GGGTACGACCTCGTACGATGTGCGACGTGACAGCATTGTTAAGGTATGTGGTTTCAATTGAGACTAACGCCTAGCGTAC	79	227	42	174.53	8	2	1	70	90	431.75	5	2	1	2.47379
	GGGTACGACCGTCGTACGATGCACAACGTGCATTGCTCGACTTATAGGTCTGTGTCTTAGGAGACTAACGCCTAGCGTAC	80	2277	9	37.4	2334	1	0	1426	12	57.57	1415	1	0	1.5393
	GGGTACGACCGTCGTACGATGTCGCAGTATCGTGACGACGTATCGATGGTTAGTACTAACGAGACTAACGCCTAGCGTAC	80							793	18	86.35	780	1	0
	GGGTACGACCGTCGTACGATGTTTCTCAGAGTAGAACCATTGGAACGCTGGTTGTAAACTGAGACTAACGCCTAGCGTAC	80	842	18	74.8	859	1	0	1285	13	62.36	1330	1	0	0.83369
	GGGTACGACCGTCGTACGATGCTGACATAGTCACGCGTTGAGCGATATTAGGTCCTACTCGAGACTAACGCCTAGCGTAC	80	2277	9	37.4	2403	1	0	1426	12	57.57	1473	1	0	1.5393
	GGGTACGACCGTCGTACGATGAAGCACTCAATATGAGTGCACTGAGGCGAAGGGATACCCGAGACTAACGCCTAGCGTAC	80							1600	11	52.77	1745	1	0
	GGGTACGACCGTCGTACGATGGTGTGTTACTCGAATGCTTGCGTTGGTTGAGTACTATACGAGACTAACGCCTAGCGTAC	80	554	23	95.58	594	1	0	502	25	119.93	501	1	0	1.25476
	GGGTACGACCGTCGTACGATGATTCCTGAAGATAGGACGTCATTTGCGAGTGGCGAGCCTGAGACTAACGCCTAGCGTAC	80	1951	10	41.56	2192	1	0	1829	10	47.97	1806	1	0	1.15423
	GGGTACGACCGTCGTACGATGGCTTGTTCTAACGAACGTCCAATACGATGGATTGTACTCGAGACTAACGCCTAGCGTAC	80	1356	13	54.02	1343	1	0	1024	15	71.96	1054	1	0	1.3321
	GGGTACGACCGTCGTACGATGTGGAATTTCACTGAAGTGCGATGCCATGGTTATGGTCGTGAGACTAACGCCTAGCGTAC	80	56	113	469.57	56	1	0	140	57	273.44	141	1	0	0.58232
	GGGTACGACCGTCGTACGATGTGCTTTTAAAGCATTCATATGACGGGGCAGTGGTCATTGGAGACTAACGCCTAGCGTAC	80	23	196	814.48	23	1	0	60	103	494.11	60	1	0	0.606657
	GGGTACGACCGTCGTACGATTAAGCCGAAGCAATGACGCTTGGTCATCAACGGTCTACTGGAGACTAACGCCTAGCGTAC	80							1600	11	52.77	1630	1	0
	GGGTACGACCGTCGTACGATGAATGAGTATAATCATCATTGTGCTCAACGGTAGTGCTGCGAGACTAACGCCTAGCGTAC	80	842	18	74.8	905	1	0	414	28	134.32	417	1	0	1.79572
	GGGTACGACCGTCGTACGATAGGACTAGAAAGACCTATTCGAAGATGGTTTACCACGAGCGAGACTAACGCCTAGCGTAC	80	554	23	95.58	547	1	0	1122	14	67.16	1148	1	0	0.702657
	GGGTACGACCGTCGTACGATGGGTCGGATACCAAGCTTCGTGCTAGCCTTGTCCACAGACGAGACTAACGCCTAGCGTAC	80	298	35	145.44	297	1	0	88	76	364.59	87	1	0	2.50681
	GGGTACGACCGTCGTACGATACGATGCTCGGACTGTGCGGTGGGATAACGCCTCTTTAAAGAGACTAACGCCTAGCGTAC	80							1600	11	52.77	1709	1	0
	GGGTACGACCGTCGTACGATGGTCTACCTAGTACAATGGGTTGTTACTGTCTTTCTTGACGAGACTAACGCCTAGCGTAC	80	114	68	282.58	116	1	0	99	70	335.8	99	1	0	1.18834
	GGGTACGACCGTCGTACGATGCAGCCTAAATGATGCTCCATCTACCGATGGCCGCACCTCGAGACTAACGCCTAGCGTAC	80	2277	9	37.4	2275	1	0	2103	9	43.17	2259	1	0	1.15428
	GGGTACGACCGTCGTACGATGTTGTGAATTAGCAACTATCTTTCGATGTTGTTGTTCCAAGAGACTAACGCCTAGCGTAC	80	316	34	141.29	312	1	0	533	24	115.13	527	1	0	0.814849
	GGGTACGACCGTCGTACGATCTGATTGTTAGAAGACGTCAACGAGAGTATCCTCGTGCCTGAGACTAACGCCTAGCGTAC	80	716	20	83.11	748	1	0	687	20	95.94	693	1	0	1.15437
	GGGTACGACCGTCGTACGATTTGTGGCTTAACGGCTGCAATATGTATGTGGTCAATCTCAGAGACTAACGCCTAGCGTAC	80	1951	10	41.56	1902	1	0	1600	11	52.77	1655	1	0	1.26973
	GGGTACGACCGTCGTACGATGGCCATTTATAAATGGCTAGTCGTGCATAGTTGTACCAGGGAGACTAACGCCTAGCGTAC	80							1285	13	62.36	1375	1	0
	GGGTACGACCGTCGTACGATGGGTAGTGGAAGACGCTCCATCTTTAGCGATGATCGTCTCGAGACTAACGCCTAGCGTAC	80							1600	11	52.77	1696	1	0
	GGGTACGACCGTCGTACGATGTGTTGCTAAATGGCAATGCGATCGTAAGGCTGTGTTCCTGAGACTAACGCCTAGCGTAC	80	1711	11	45.71	1667	1	0	1024	15	71.96	1027	1	0	1.57427
	GGGTACGACCGTCGTACGATCAAGGCGAAATCGCCTAGATTCTGAGACGATTGTGACCGAGAGACTAACGCCTAGCGTAC	80	286	36	149.6	285	1	0	414	28	134.32	422	1	0	0.897861
	GGGTACGACCGTCGTACGATCGTCAATCATTTGACGAGACTATGATCGTGTATCCAGAAGGAGACTAACGCCTAGCGTAC	80							859	17	81.55	862	1	0
	GGGTACGACCGTCGTACGATGAGATTAGAATAACTCTCGTGGCTACGGTATTCAATTCCTGAGACTAACGCCTAGCGTAC	80							687	20	95.94	704	1	0
	GGGTACGACCGTCGTACGATGATGCAAATGCATAAATCGTATTTAATGGTGAGTACCAAGGAGACTAACGCCTAGCGTAC	80	375	30	124.67	378	1	0	935	16	76.76	955	1	0	0.615705
	GGGTACGACCGTCGTACGATTAAGATCGTTCACGGTGCGATGTCAATCCGGAATAGCGGAGAGACTAACGCCTAGCGTAC	80	122	65	270.11	121	1	0	88	76	364.59	88	1	0	1.34978
	GGGTACGACCGTCGTACGATCGAGAGTTAAATTTCGATAGTCACGATGGTCACAATCCCAGAGACTAACGCCTAGCGTAC	80	1711	11	45.71	1725	1	0	1426	12	57.57	1497	1	0	1.25946
	GGGTACGACCGTCGTACGATAGCTGATTGAAGCAGCCATCGTGCACCTGTTGTTCCACAGAGACTAACGCCTAGCGTAC	79							2103	9	43.17	2214	1	0
	GGGTACGACCGTCGTACGATGTGTCTTCGATGGAAGAGTACATCATGCGCTTGTTGGCCTGAGACTAACGCCTAGCGTAC	80	494	25	103.89	497	1	0	245	39	187.09	246	1	0	1.80085
	GGGTACGACCGTCGTACGATGTTCGAAAGAAAGATCGAATTGACGGTTGTAGTTCGATAGGAGACTAACGCCTAGCGTAC	80							2103	9	43.17	2198	1	0
	GGGTACGACCGTCGTACGATGGTAATACCTTGCGTAAATGGTGCGTCCAGGTAAAATACCGAGACTAACGCCTAGCGTAC	80	662	21	87.27	659	1	0	1829	10	47.97	1840	1	0	0.549673
	GGGTACGACCGTCGTACGATGCGAAAGTTTACGCGTGTCGAATGTATGTGTTTGCCCGACGAGACTAACGCCTAGCGTAC	80	1211	14	58.18	1201	1	0	1426	12	57.57	1515	1	0	0.989515
	GGGTACGACCGTCGTACGATAACTTTAAACGAAGTAATGCGTATGTGCTGTCGATGCCTGGAGACTAACGCCTAGCGTAC	80	2277	9	37.4	2305	1	0	1285	13	62.36	1345	1	0	1.66738
	GGGTACGACCGTCGTACGATGATATGACGGCATGCGTGTTTCCCTGGCTAAAAGGTCAGAGAGACTAACGCCTAGCGTAC	80	1951	10	41.56	2162	1	0	1829	10	47.97	1939	1	0	1.15423
	GGGTACGACCGTCGTACGATTTAGGTGACTAACCTAATTGTTTGTAGATGGTAGTACCTCGAGACTAACGCCTAGCGTAC	80	1356	13	54.02	1353	1	0	1426	12	57.57	1529	1	0	1.06572
	GGGTACGACCGTCGTACGATGAGTCGTTTCTCTACGATGGGACTATGTCATGGTTATACCGAGACTAACGCCTAGCGTAC	80	2	581	2414.35	2	1	0	3	513	2460.96	3	1	0	1.01931
	GGGTACGACCGTCGTACGATTCGAACGTTGTTTAACGTTCCGATCGTCTTGGTGTGTACAGAGACTAACGCCTAGCGTAC	80	2277	9	37.4	2242	1	0	1600	11	52.77	1632	1	0	1.41096
	GGGTACGACCGTCGTACGATTAACTATGACGGAGCGTTGATTTCAGTGGCTCAGCCATTGAGACTAACGCCTAGCGTAC	79	415	28	116.35	418	1	0	1024	15	71.96	1037	1	0	0.618479
	GGGTACGACCGTCGTACGATGTCTCCTCGAGGGGGATGTTGCACTCGGTCTTCTCGAAGAGAGACTAACGCCTAGCGTAC	80							333	32	153.51	350	1	0
	GGGTACGACCGTCGTACGATTCGCTGTTTTCAAGCGGGTCCTATGATGAGAATATCCGTTGAGACTAACGCCTAGCGTAC	80	610	22	91.42	614	1	0	604	22	105.54	613	1	0	1.15445
	GGGTACGACCGTCGTACGATGTTACTAAGTAAGAGTGACACCGTATCTAGGAAGTATCCGGAGACTAACGCCTAGCGTAC	80	415	28	116.35	410	1	0	859	17	81.55	864	1	0	0.700902
	GGGTACGACCGTCGTACGATCAGCGTTTTGCTTTTCGAAGCGGTGGTGGTTTCCTCGCTGGAGACTAACGCCTAGCGTAC	80	316	34	141.29	315	1	0	268	37	177.5	270	1	0	1.25628
	GGGTACGACCGTCGTACGATCAGTGTTAGAGATACTGAAGTATCGAGTCGGTTGTGCATGGAGACTAACGCCTAGCGTAC	80	1711	11	45.71	1870	1	0	859	17	81.55	876	1	0	1.78407
	GGGTACGACCGTCGTACGATGACACGTACTGGTGTCAAAGTAAGATGGAACGTGACCAAAGAGACTAACGCCTAGCGTAC	80							687	20	95.94	713	1	0
	GGGTACGACCGTCGTACGATTGAGCTTTTAATAGCTAGTATGTGCGATTGGGTATCTACGAGACTAACGCCTAGCGTAC	79	716	20	83.11	743	1	0	1122	14	67.16	1228	1	0	0.808086
	GGGTACGACCGTCGTACGATAAAGTCTTACAAGAGACAAGAAGTACGTGTGTTTGTATCTGAGACTAACGCCTAGCGTAC	80	1001	16	66.49	1074	1	0	1600	11	52.77	1689	1	0	0.793653
	GGGTACGACCGTCGTACGATCTGGGAGCATTTGCGCCCGATCCTATGTTCGGTCAGCTCAGAGACTAACGCCTAGCGTAC	80							1600	11	52.77	1721	1	0
	GGGTACGACCGTCGTACGATAGCTATGCTAATGTGCGAAGAAGGTCTAGACTCGGTTCCTGAGACTAACGCCTAGCGTAC	80							1829	10	47.97	1910	1	0
	GGGTACGACCGTCGTACGATGAACCATAAAACTGATGGGGAACGTAAGACGTGACTACTCGAGACTAACGCCTAGCGTAC	80	918	17	70.64	943	1	0	1829	10	47.97	1767	1	0	0.679077
	GGGTACGACCGTCGTACGATACTCCAGTATCTATGACGGAATTGGGCAGTTGCTCTTAAAGAGACTAACGCCTAGCGTAC	80	842	18	74.8	856	1	0	859	17	81.55	879	1	0	1.09024
	GGGTACGACCGTCGTACGATAGTGAGTATATGAATCATTTCGAATGACGTGTATGTGCTCGAGACTAACGCCTAGCGTAC	80	1711	11	45.71	1815	1	0	793	18	86.35	798	1	0	1.88908
	GGGTACGACCGTCGTACGATTATTCTTGTGCTTACGGTAGTACCACAGTATGTTGAGCGTGAGACTAACGCCTAGCGTAC	80	716	20	83.11	738	1	0	1285	13	62.36	1281	1	0	0.750331
	GGGTACGACCGTCGTACGATGCGTTCCAACGGACGCACCGATATGCACTGTTTGACCCAAGAGACTAACGCCTAGCGTAC	80							1829	10	47.97	1930	1	0
	GGGTACGACCGTCGTACGATCTCAATGTTGAGAAAGTACGCTTAACGGAACGTGCATATAGAGACTAACGCCTAGCGTAC	80	767	19	78.95	796	1	0	1285	13	62.36	1276	1	0	0.789867
	GGGTACGACCGTCGTACGATGGAACAGCAATTGCTATCCCGTGCGAAGTGTAAGGTGCCAGAGACTAACGCCTAGCGTAC	80							935	16	76.76	980	1	0
	GGGTACGACCGTCGTACGATGTGCGAATGGTCTTGCCTCTCCAAGTTGGGAGTTAGAATAGAGACTAACGCCTAGCGTAC	80							2103	9	43.17	2296	1	0
	GGGTACGACCGTCGTACGATACAGCGTAATGCTGGTAAGTATGACGTATTGTGCTTGTTTGAGACTAACGCCTAGCGTAC	80	662	21	87.27	681	1	0	1122	14	67.16	1191	1	0	0.769566
	GGGTACGACCGTCGTACGATAGTTCGTATGCGGGAATACCTCGCAAAAGGCCACAGTCTAGAGACTAACGCCTAGCGTAC	80	842	18	74.8	901	1	0	1600	11	52.77	1581	1	0	0.705481
	GGGTACGACCGTCGTACGATTGCAAAGTTTAACGATGCGGTTCAGAACGATGGTCTACTTGAGACTAACGCCTAGCGTAC	80							1829	10	47.97	1971	1	0
	GGGTACGACCGTCGTACGATTCGTAAAGAATCGCGCGAACGATCATAGGTTGTGGTTTTTGAGACTAACGCCTAGCGTAC	80	356	31	128.82	367	1	0	1829	10	47.97	1822	1	0	0.37238
	GGGTACGACCGTCGTACGATGTCTGACATCGAGCGAGGTTGTGTCTTCTGATTCCTGCAGGAGACTAACGCCTAGCGTAC	80							1122	14	67.16	1141	1	0
	GGGTACGACCGTCGTACGATTCATTCATTGGATTGTTAGTACGTGCTTGTATCCTCGCTCGAGACTAACGCCTAGCGTAC	80							935	16	76.76	996	1	0
	GGGTACGACCGTCGTACGATGGTTAATCCCGGTCGCGACGTCACTCTCCTGCTATTGCCGGAGACTAACGCCTAGCGTAC	80							1600	11	52.77	1565	1	0
	GGGTACGACCGTCGTACGATGGCGCTTTCATCGTATGATGTGAACGGCTATGGTTTCTATGAGACTAACGCCTAGCGTAC	80	298	35	145.44	307	1	0	935	16	76.76	957	1	0	0.527778
	GGGTACGACCGTCGTACGATGTGTGCTAACATTAGCGCCTTCCGTATGCGTCAATACCTAGAGACTAACGCCTAGCGTAC	80							1600	11	52.77	1675	1	0
	GGGTACGACCGTCGTACGATAGAAGCATGAGTCTTCTACCGAACGAAAGTGTGATATCCCGAGACTAACGCCTAGCGTAC	80	1515	12	49.87	1577	1	0	1122	14	67.16	1098	1	0	1.3467
	GGGTACGACCGTCGTACGATGGTCAGTAAACAGTAGCAGCGGGAATGTGATCTCAGTAATGAGACTAACGCCTAGCGTAC	80	662	21	87.27	669	1	0	320	33	158.31	322	1	0	1.81403
	GGGTACGACCGTCGTACGATTATTATCGTTGGTGGTACGTGTCTGGATATTTACATCCAAGAGACTAACGCCTAGCGTAC	80	1951	10	41.56	1909	1	0	687	20	95.94	675	1	0	2.30847
	GGGTACGACCGTCGTACGATCCTGCGCATAGCAAGATCTTACGGTAAGTCTTGCCTACCCGAGACTAACGCCTAGCGTAC	80	494	25	103.89	496	1	0	502	25	119.93	509	1	0	1.15439
	GGGTACGACCGTCGTACGATAATCGAAGGAAATTCGAGAGAGTATGACAGGTTATTGCCCGAGACTAACGCCTAGCGTAC	80	2277	9	37.4	2197	1	0	1426	12	57.57	1418	1	0	1.5393
	GGGTACGACCGTCGTACGATCACGTAATGCGATCATACTTGACGGGCCTACTACTACCTCGAGACTAACGCCTAGCGTAC	80	1356	13	54.02	1352	1	0	935	16	76.76	958	1	0	1.42096
	GGGTACGACCGTCGTACGATGTCTTCGTTTGAACGAGGATCACGTACACGTCGAACCTATGAGACTAACGCCTAGCGTAC	80							1829	10	47.97	1998	1	0
	GGGTACGACCGTCGTACGATAGAGAGTAAGCACTCTCTACGAAGGACAGTCTGCCTATAGGAGACTAACGCCTAGCGTAC	80							2103	9	43.17	2123	1	0
	GGGTACGACCGTCGTACGATATGCTTAGCGAATAGCGAGCCTGTTGTCGAACGAGTGCCTGAGACTAACGCCTAGCGTAC	80							646	21	100.74	636	1	0
	GGGTACGACCGTCGTACGATCCGGTATTAAGTTCTGGGTCTGACATCGATGGTCTTCAACGAGACTAACGCCTAGCGTAC	80							1024	15	71.96	1048	1	0
	GGGTACGACCGTCGTACGATCGACTATCGATGGTACTAACGGATCTTAGCTCCGATCCCAGAGACTAACGCCTAGCGTAC	80							1426	12	57.57	1526	1	0
	GGGTACGACCGTCGTACGATCGTGATTATTAACGCTCGACGACAGGCCGCGACCCACTAAGAGACTAACGCCTAGCGTAC	80							1600	11	52.77	1613	1	0
	GGGTACGACCGTCGTACGATCGGTAAATTGCTGATCGTGACAGTCGTTTGCCACATGAGCGAGACTAACGCCTAGCGTAC	80	1356	13	54.02	1429	1	0	561	23	110.34	582	1	0	2.04258
	GGGTACGACCGTCGTACGATAGAGCGCTAATATGGTGTTCTTGTGGACGGCTCATGCCACGAGACTAACGCCTAGCGTAC	80							1600	11	52.77	175	2	1
	GGGTACGACCGTCGTACGATTTGCTGTAAACAGCGAAGACTGTGGCGTGCGAACCTCAGCGAGACTAACGCCTAGCGTAC	80							1600	11	52.77	1643	1	0
	GGGTACGACCGTCGTACGATAGTGTGAGATCATACTTGGAGTATGATGGTCGGTTCCAGAGAGACTAACGCCTAGCGTAC	80							1122	14	67.16	1108	1	0
	GGGTACGACCGTCGTACGATGACAGAAGTCAGTACGACATGGATTTGGGCCACAGTCTTTGAGACTAACGCCTAGCGTAC	80	1001	16	66.49	1036	1	0	1600	11	52.77	1559	1	0	0.793653
	GGGTACGACCGTCGTACGATGATGCACTATTGCGTCATTGAGCGTAACAGTCGTGGCCGTGAGACTAACGCCTAGCGTAC	80							1829	10	47.97	1995	1	0
	GGGTACGACCGTCGTACGATCTATTGACGTAAGTCGAGGTTGTGCAGACGTTGTTCCTATGAGACTAACGCCTAGCGTAC	80	462	26	108.04	456	1	0	245	39	187.09	253	1	0	1.73167
	GGGTACGACCGTCGTACGATCGTCGCAAGACGTAGTCGGCGGACGTGTCCCAGTGATTCGAGAGACTAACGCCTAGCGTAC	81							152	54	259.05	151	1	0
	GGGTACGACCGTCGTACGATAGTAAACTCCTATCATACCAATCGGTCGCATCCTACCTCTGAGACTAACGCCTAGCGTAC	80	1356	13	54.02	1361	1	0	356	31	148.71	365	1	0	2.75287
	GGGTACGACCGTCGTACGATCGATGGACAAGCCTTTGCGCGAGGATGTTATGTTTCAACCGAGACTAACGCCTAGCGTAC	80	77	89	369.84	77	1	0	78	81	388.57	78	1	0	1.05064
	GGGTACGACCGTCGTACGATAGTATTTAATTAGTACTACGTATGGTGGTGATCCCGAGGTGAGACTAACGCCTAGCGTAC	80							1829	10	47.97	1765	1	0
	GGGTACGACCGTCGTACGATGGATGGAAGCTAAAGTCATCCTCTGTGATTGTTGGACCTTGAGACTAACGCCTAGCGTAC	80	1211	14	58.18	1264	1	0	1600	11	52.77	1611	1	0	0.907013
	GGGTACGACCGTCGTACGATACGTTATAATGTGTCAGGCGGCAGATGTCGTAGCCTCGGCGAGACTAACGCCTAGCGTAC	80	716	20	83.11	752	1	0	793	18	86.35	828	1	0	1.03898
	GGGTACGACCGTCGTACGATTCCATGTGACGGAACCGGATGACAGTCGAGTGCCCCGTGCGAGACTAACGCCTAGCGTAC	80							1024	15	71.96	1011	1	0
	GGGTACGACCGTCGTACGATGGGTCGTGCCAAGCTAATGACGTGTCAGGTTTAATGCCGGAGACTAACGCCTAGCGTAC	79							1426	12	57.57	53	2	1
	GGGTACGACCGTCGTACGATGACGGAAATATCCTACGCGAAGCAATAACGTCTCAGCTACGAGACTAACGCCTAGCGTAC	80	98	76	315.82	100	1	0	158	52	249.45	157	1	0	0.789849
	GGGTACGACCGTCGTACGATAAGTCGAAATTGACTGTCCTATGATGATAGTCGAACCCACGAGACTAACGCCTAGCGTAC	80	767	19	78.95	807	1	0	859	17	81.55	845	1	0	1.03293
	GGGTACGACCGTCGTACGATAACAAAGTTACGTATCGCGGATGTGCTGTCCCAATCCCAGAGACTAACGCCTAGCGTAC	79	2277	9	37.4	2271	1	0	646	21	100.74	672	1	0	2.69358
	GGGTACGACCGTCGTACGATTGACGTTTGTTGTCATCGTATCCACGGAGTGTACCTTAGGAGACTAACGCCTAGCGTAC	79	842	18	74.8	887	1	0	935	16	76.76	962	1	0	1.0262
	GGGTACGACCGTCGTACGATTAATGATCGTACTGGAAGTCCCTGCGCCAGGTTAAGTCAAGAGACTAACGCCTAGCGTAC	80	36	149	619.17	36	1	0	15	237	1136.94	15	1	0	1.83623
	GGGTACGACCGTCGTACGATTAGTTCAAAACCAGAACTGTCGTATGGATGGAACTAGCCTGAGACTAACGCCTAGCGTAC	80							2103	9	43.17	2209	1	0
	GGGTACGACCGTCGTACGATGAAGTTGAAAATTTCAGCTTGATCAGACGGGTTGTGCTTAGAGACTAACGCCTAGCGTAC	80	1711	11	45.71	1816	1	0	935	16	76.76	930	1	0	1.67928
	GGGTACGACCGTCGTACGATGGACGTGTCCTTAGCTAAGCTAAACGTGTTTTTAACACGAGAGACTAACGCCTAGCGTAC	80	341	32	132.98	344	1	0	859	17	81.55	843	1	0	0.61325
	GGGTACGACCGTCGTACGATCAGTCGAAAGACGTGACATACGTGGTCGAATTGCCAATAAGAGACTAACGCCTAGCGTAC	80							2103	9	43.17	2157	1	0
	GGGTACGACCGTCGTACGATGCAATTAGCGCAAGTTGATGGTTGTACACTCGCGACCAAAGAGACTAACGCCTAGCGTAC	80							935	16	76.76	941	1	0
	GGGTACGACCGTCGTACGATCACTGTGCAACACAGTCGATCGGATCGACTCAGTCGTGCAGAGACTAACGCCTAGCGTAC	80							1122	14	67.16	1231	1	0
	GGGTACGACCGTCGTACGATTGGACAGTTTCACAACTGTTGATCGGCGATGGTATGTGACGAGACTAACGCCTAGCGTAC	80	1711	11	45.71	1697	1	0	935	16	76.76	915	1	0	1.67928
	GGGTACGACCGTCGTACGATCAGAGCGAATAGCATCTGATGGTAGGACCGTCAAACCGGCGAGACTAACGCCTAGCGTAC	80	1515	12	49.87	1552	1	0	1829	10	47.97	1787	1	0	0.961901
	GGGTACGACCGTCGTACGATTAGGATAATTCCGCATCTACGACGAAAGGGAGTCTCACTTGAGACTAACGCCTAGCGTAC	80	255	39	162.07	261	1	0	732	19	91.15	752	1	0	0.562411
	GGGTACGACCGTCGTACGATGTTCGTTGCTCAAAGTATGCTACAGCGATAGTTTCCAAGAGAGACTAACGCCTAGCGTAC	80	1211	14	58.18	14	2	1	859	17	81.55	17	2	1	1.40168
	GGGTACGACCGTCGTACGATACAAGACGTGATGTTTTGTGTCGTGCCAATAGGTATGCCCGAGACTAACGCCTAGCGTAC	80	436	27	112.2	442	1	0	372	30	143.92	369	1	0	1.28271
	GGGTACGACCGTCGTACGATGTTTGCATTACAGCAGACATATGTGACAACGGTAGTCCTGGAGACTAACGCCTAGCGTAC	80	662	21	87.27	675	1	0	414	28	134.32	433	1	0	1.53913
	GGGTACGACCGTCGTACGATTCGTGCAGAATAGTGCATTAGTCAGACGATGTTTGTCCCGAGACTAACGCCTAGCGTAC	79	64	102	423.86	66	1	0	30	177	849.1	30	1	0	2.00326
	GGGTACGACCGTCGTACGATACGGCAGTAAGCTGTGTCTAAAGACGATCATGCCCAGCGCGAGACTAACGCCTAGCGTAC	80	1951	10	41.56	2040	1	0	2103	9	43.17	2215	1	0	1.03874
	GGGTACGACCGTCGTACGATCGATTTGTAGATTGTGCGGCGTTTGCGTAGAGCTCATTCGGAGACTAACGCCTAGCGTAC	80	1951	10	41.56	1987	1	0	1285	13	62.36	1279	1	0	1.50048
	GGGTACGACCGTCGTACGATGCTTCAAGCAAAGACGTCGGCTTGCGTGCCCGGTGTTATTGAGACTAACGCCTAGCGTAC	80							1829	10	47.97	1794	1	0
	GGGTACGACCGTCGTACGATATTGTATCGTTATATGGTTGTGCTCGCCCACTGGTGTTGGGAGACTAACGCCTAGCGTAC	80	1001	16	66.49	1053	1	0	1829	10	47.97	1863	1	0	0.721462
	GGGTACGACCGTCGTACGATAGCAAATTGCTAGTGTACGCATGGTAACGTAGCTCCTCTCGAGACTAACGCCTAGCGTAC	80	1001	16	66.49	1059	1	0	2103	9	43.17	2095	1	0	0.649271
	GGGTACGACCGTCGTACGATGTGGCTTAGTAAAGCGCTCGTACCATAGTCGATCCCGGCGAGACTAACGCCTAGCGTAC	79							1122	14	67.16	1126	1	0
	GGGTACGACCGTCGTACGATTGATTACTATACATGAGTAGTCAAGAATGTGACGGACGTTGAGACTAACGCCTAGCGTAC	80	1211	14	58.18	1197	1	0	1122	14	67.16	1207	1	0	1.15435
	GGGTACGACCGTCGTACGATGTATTTGATACATCTCAAAGACGTTCGGACTAAGCTGCGCGAGACTAACGCCTAGCGTAC	80	1104	15	62.33	1127	1	0	1285	13	62.36	1251	1	0	1.00048
	GGGTACGACCGTCGTACGATGGTCTTTGTCCCTTTAGTCATAAGCTATTTGTGGCTAGAGAGACTAACGCCTAGCGTAC	79	356	31	128.82	357	1	0	1122	14	67.16	1159	1	0	0.521348
	GGGTACGACCGTCGTACGATTGAGATAAATTCTCGCTCGAACACGACTATCAAGCCCATAGAGACTAACGCCTAGCGTAC	80	375	30	124.67	379	1	0	1829	10	47.97	1783	1	0	0.384776
	GGGTACGACCGTCGTACGATGAGTGCAACGGATGTGCCTGTAGCATATTGCTACTAATGTGAGACTAACGCCTAGCGTAC	80	1515	12	49.87	1652	1	0	414	28	134.32	436	1	0	2.6934
	GGGTACGACCGTCGTACGATGGTCAAACCTACGTTGTGGAATATGTCGGTCTTCTAAATGGAGACTAACGCCTAGCGTAC	80	268	38	157.91	264	1	0	223	41	196.69	224	1	0	1.24558
	GGGTACGACCGTCGTACGATGAGGGAGCTTGTTTCCCAATCGCGACTACTCGTTTAGCCTGAGACTAACGCCTAGCGTAC	80							1426	12	57.57	1446	1	0
	GGGTACGACCGTCGTACGATGTGACTCAAGTTACGCGTAAGAATGTGTTCGTGCAACATTGAGACTAACGCCTAGCGTAC	80	255	39	162.07	262	1	0	124	61	292.63	126	1	0	1.80558
	GGGTACGACCGTCGTACGATGCAGGTATCTCACTTGTGTTTTATCGACAGTTTGTAGCCCGAGACTAACGCCTAGCGTAC	80	918	17	70.64	953	1	0	1285	13	62.36	1312	1	0	0.882786
	GGGTACGACCGTCGTACGATCCACCAAAATGTGGCTCATGACGTTTAGTGCCTAAGACAAGAGACTAACGCCTAGCGTAC	80	1515	12	49.87	1636	1	0	1600	11	52.77	1695	1	0	1.05815
	GGGTACGACCGTCGTACGATGGTTATGTTGCCCGAGCTGGTCTTAGTTTCTCAAGTACGGGAGACTAACGCCTAGCGTAC	80	80	86	357.37	81	1	0	101	69	331.01	102	1	0	0.926239
	GGGTACGACCGTCGTACGATCTTCTGATTAAGTTAGAAGTATGATCGACAGCCGTGCTTCGAGACTAACGCCTAGCGTAC	80							1600	11	52.77	1551	1	0
	GGGTACGACCGTCGTACGATATAGTATGATTGGCTACCCTTCGCAATGCGCACGTCTCAAGAGACTAACGCCTAGCGTAC	80	48	128	531.91	49	1	0	28	178	853.9	28	1	0	1.60535
	GGGTACGACCGTCGTACGATGTCGAGTCCTATAACAGGATTGATGTCGTGACGCGTGTCCGAGACTAACGCCTAGCGTAC	80							1600	11	52.77	1584	1	0
	GGGTACGACCGTCGTACGATCATTGAAAGTGGTCGCAGTCTGCGATGTGTCAAATCACCAGAGACTAACGCCTAGCGTAC	80							732	19	91.15	726	1	0
	GGGTACGACCGTCGTACGATTAGTAACGACCGGTTTACCTGTGACTGAAGCGTCACGCGTGAGACTAACGCCTAGCGTAC	80							1285	13	62.36	1323	1	0
	GGGTACGACCGTCGTACGATTCGTTTGAGTCGTAATGATTGTGGGTGTTGGTGTCTAAAAGAGACTAACGCCTAGCGTAC	80	610	22	91.42	645	1	0	533	24	115.13	537	1	0	1.25935
	GGGTACGACCGTCGTACGATTAGTTGGTTTGCAACTGATTTGTGGCGACGAGTTGTCCTAGAGACTAACGCCTAGCGTAC	80	1711	11	45.71	1738	1	0	935	16	76.76	979	1	0	1.67928
	GGGTACGACCGTCGTACGATGTGAAAATAAAATGACATCAAGTCGATGAGGTTGTGACTCGAGACTAACGCCTAGCGTAC	80							1829	10	47.97	1810	1	0
	GGGTACGACCGTCGTACGATGCGCTCTCAGATGTGAGATGTGAATCGTCGGCAAGTATCTGAGACTAACGCCTAGCGTAC	80							1829	10	47.97	1884	1	0
	GGGTACGACCGTCGTACGATGTTCGTTACTCAAAGTATGCTACAGCGATAGTTTCCGAGAGAGACTAACGCCTAGCGTAC	80	2277	9	37.4	14	6	1	1829	10	47.97	17	4	1	1.28262
	GGGTACGACCGTCGTACGATGGAATACAAACGTGTTTCATCAGACGGCGGATCAAGCTTGGAGACTAACGCCTAGCGTAC	80	2277	9	37.4	2392	1	0	1426	12	57.57	1442	1	0	1.5393
	GGGTACGACCGTCGTACGATGGACGTATCAAGCTGGTAGTGTGCAATCTCTATTTGTAGAGAGACTAACGCCTAGCGTAC	80	326	33	137.13	320	1	0	414	28	134.32	411	1	0	0.979508
	GGGTACGACCGTCGTACGATTCAATGGGTTAACCTAAGACTCGTTCGAATGGAACGTCCTGAGACTAACGCCTAGCGTAC	80							1285	13	62.36	1318	1	0
	GGGTACGACCGTCGTACGATGAGCGTAAAGTTCATTGTTAAACGGATGATACCTGGACACGAGACTAACGCCTAGCGTAC	80	716	20	83.11	740	1	0	1122	14	67.16	1136	1	0	0.808086
	GGGTACGACCGTCGTACGATTACGGCGAATCGGACTCTATGCAACGGTGATTGTCCTTTCGAGACTAACGCCTAGCGTAC	80	166	49	203.62	169	1	0	210	43	206.28	214	1	0	1.01306
	GGGTACGACCGTCGTACGATCCGTTTCTTAACGTGGTTTGCGAGTGTCATATCCCGATCAGAGACTAACGCCTAGCGTAC	80	436	27	112.2	452	1	0	533	24	115.13	525	1	0	1.02611
	GGGTACGACCGTCGTACGATGCGGCGATCGGCTTGACGCAAAGCTAAAGTCTCTAATCAGAGACTAACGCCTAGCGTAC	79	415	28	116.35	426	1	0	167	51	244.66	168	1	0	2.10279
	GGGTACGACCGTCGTACGATTGAGTGATGAACAAACTCGATTGTGCAAAGGTCATTTGCCCAGAGACTAACGCCTAGCGTAC	82	494	25	103.89	512	1	0	604	22	105.54	625	1	0	1.01588
	GGGTACGACCGTCGTACGATTGTTTGTAAATTCAATTGTCCGACGTTTCGTTAGCTCGTTGAGACTAACGCCTAGCGTAC	80	102	75	311.66	102	1	0	333	32	153.51	343	1	0	0.492556
	GGGTACGACCGTCGTACGATCTGCAAATTTATGTGGATTAGACGATGTAATGTCGTGACCGAGACTAACGCCTAGCGTAC	80	415	28	116.35	422	1	0	2103	9	43.17	2050	1	0	0.371036
	GGGTACGACCGTCGTACGATTCGTGCGATATGAGTGCCAAGCAAGGAGTGAGGTCCTTAAGAGACTAACGCCTAGCGTAC	80	1356	13	54.02	40	2	1	1829	10	47.97	25	2	1	0.888004
	GGGTACGACCGTCGTACGATTGATGGCGTTGAAAACGCTCGACGTGTGACCGGTCTAGCTGAGACTAACGCCTAGCGTAC	80							1285	13	62.36	1306	1	0
	GGGTACGACCGTCGTACGATCAGTATGATCTGGATTGTCCGACAGTCAGTCCCTGGGCTTGAGACTAACGCCTAGCGTAC	80							414	28	134.32	414	1	0
	GGGTACGACCGTCGTACGATTGGGTGTTTAATCATTCAACGTGGGAATGCGTCGGACCCAGAGACTAACGCCTAGCGTAC	80							1426	12	57.57	1461	1	0
	GGGTACGACCGTCGTACGATCAGAGATGATCTGCGTGCGACGGAAGGTTGTTCGGTCGACGAGACTAACGCCTAGCGTAC	80							2103	9	43.17	2281	1	0
	GGGTACGACCGTCGTACGATTAATGTACACGGTGCGTAGTTTGAATTCAGTGTTTGAGTTGAGACTAACGCCTAGCGTAC	80	31	171	710.59	31	1	0	81	80	383.78	80	1	0	0.540086
	GGGTACGACCGTCGTACGATGATGAGGTTTTCATCAATCTGTACCATCGGTAGTCGCCTGAGACTAACGCCTAGCGTAC	79	161	51	211.93	160	1	0	232	40	191.89	231	1	0	0.90544
	GGGTACGACCGTCGTACGATATCGATCTGAAAGGTCGTTATTCCTGCGACGATGTGCCCGGAGACTAACGCCTAGCGTAC	80							2103	9	43.17	2124	1	0
	GGGTACGACCGTCGTACGATAGAATTGTCGTTGACGGACGTTAGCTTTGGAATTGTTTCGGAGACTAACGCCTAGCGTAC	80	146	55	228.55	145	1	0	395	29	139.12	394	1	0	0.608707
	GGGTACGACCGTCGTACGATCATGAGCTTTAAACAGTTCCTGAGAGTTACACGGTTGCTCGAGACTAACGCCTAGCGTAC	80	326	33	137.13	322	1	0	793	18	86.35	832	1	0	0.629694
	GGGTACGACCGTCGTACGATGAGCATTAAGTGCAACAAGACGACGCGTTCATCAAATCCCGAGACTAACGCCTAGCGTAC	80							2103	9	43.17	2227	1	0
	GGGTACGACCGTCGTACGATAGGAGTATCTACGAATGGTGGTACCCGGCGAATGTGACTCGAGACTAACGCCTAGCGTAC	80							859	17	81.55	2	5	1
	GGGTACGACCGTCGTACGATGAGCTTTAAAGCCAGTGAGTTCGATGGAAAGATACCCCGGGAGACTAACGCCTAGCGTAC	80							2103	9	43.17	2165	1	0
	GGGTACGACCGTCGTACGATTAACTGTGAATTAGTACAGTTGATTGTATCGGGGTACTACGAGACTAACGCCTAGCGTAC	80	1356	13	54.02	1450	1	0	1600	11	52.77	1555	1	0	0.97686
	GGGTACGACCGTCGTACGATGTGCTTAAGATACGGCACTCCTGTCGACGTTTGTGTTCCGAGACTAACGCCTAGCGTAC	79							1829	10	47.97	1893	1	0
	GGGTACGACCGTCGTACGATGAGATGTAAATCTCGTAGTGCGATTAGGTTTACCCCAGGGGAGACTAACGCCTAGCGTAC	80							2103	9	43.17	2062	1	0
	GGGTACGACCGTCGTACGATGGTCTTGCCCAGCTCCTGCGTATAGTAGGAGTGAGTCGACGAGACTAACGCCTAGCGTAC	80							1426	12	57.57	1390	1	0
	GGGTACGACCGTCGTACGATCGCGTTATGTGATTGTCACGCTTAGAGTGTTGTGCCCGATGAGACTAACGCCTAGCGTAC	80	1711	11	45.71	1726	1	0	280	36	172.7	282	1	0	3.77817
	GGGTACGACCGTCGTACGATTAGCTTTCATTGCTAATAGTATGAACGTGTATCAGTACCCGAGACTAACGCCTAGCGTAC	80	375	30	124.67	387	1	0	687	20	95.94	718	1	0	0.769552
	GGGTACGACCGTCGTACGATGGGATGTATTCCTACGTAGGACGTAGCTTCTTAAATGGAGACTAACGCCTAGCGTAC	77							859	17	81.55	846	1	0
	GGGTACGACCGTCGTACGATGTTTCTATATAGAGACATGTGCGTAAGTTGACCCGCTAGCGAGACTAACGCCTAGCGTAC	80	436	27	112.2	443	1	0	732	19	91.15	747	1	0	0.812389
	GGGTACGACCGTCGTACGATTGCGATATATTCCCAATAGTTACGGTGGTGTGCTCAACAAGAGACTAACGCCTAGCGTAC	80							1600	11	52.77	1737	1	0
	GGGTACGACCGTCGTACGATATTGTTGTCCGAAGGATGATGATATCGCGATTGTCTATCCGAGACTAACGCCTAGCGTAC	80	610	22	91.42	638	1	0	1122	14	67.16	1128	1	0	0.734631
	GGGTACGACCGTCGTACGATCCGAGAACTCAGATCGTGCATTAGACAGTCATGCCATTAAGAGACTAACGCCTAGCGTAC	80							1285	13	62.36	1263	1	0
	GGGTACGACCGTCGTACGATTGGCTAATGTCGATCCGTATCTTCTGTCTACACCCATGAAGAGACTAACGCCTAGCGTAC	80							2103	9	43.17	2034	1	0
	GGGTACGACCGTCGTACGATCATTGCCTAGTTCGCAATTATCATGTGACGATAGTGCCAAGAGACTAACGCCTAGCGTAC	80	662	21	87.27	678	1	0	935	16	76.76	919	1	0	0.879569
	GGGTACGACCGTCGTACGATTGCAATGAATGCAGCCGTAAGATGGAAATACCCAGCCCCGAGACTAACGCCTAGCGTAC	79	494	25	103.89	516	1	0	935	16	76.76	939	1	0	0.738858
	GGGTACGACCGTCGTACGATGCGGTAGCTTCTACCGTTCCTATGAGGGTTGTGCCGTAAGGAGACTAACGCCTAGCGTAC	80							2103	9	43.17	2303	1	0
	GGGTACGACCGTCGTACGATGTCCTAGCCAAGGATACCGTGGCGATGGGTAATACTCGACGAGACTAACGCCTAGCGTAC	80							2103	9	43.17	2335	1	0
	GGGTACGACCGTCGTACGATAACAAATGCGATTGCAAATGTTTCGTTCGCGGAAGTGACTGAGACTAACGCCTAGCGTAC	80	255	39	162.07	256	1	0	203	44	211.08	203	1	0	1.3024
	GGGTACGACCGTCGTACGATGCATTAATTGCACGTGCAACTGGTTCGACCGCACCTCTCGGAGACTAACGCCTAGCGTAC	80							1600	11	52.77	1723	1	0
	GGGTACGACCGTCGTACGATTTGATCGTATAGACGACCGTGCACTGGACTTTAAGATCCAGAGACTAACGCCTAGCGTAC	80							1122	14	67.16	1092	1	0
	GGGTACGACCGTCGTACGATGATGCAAATGGCACCATCCTACTATGGACACTCGGACCCGGAGACTAACGCCTAGCGTAC	80							1426	12	57.57	1389	1	0
	GGGTACGACCGTCGTACGATCTGCATGTTGAGTGTTGTATTGTATGGCGATCGGTGCCCAGAGACTAACGCCTAGCGTAC	80							2103	9	43.17	2324	1	0
	GGGTACGACCGTCGTACGATAAGTGATTAATGTCACTCTTCGGTTTACGGTCGTTGTCTTGAGACTAACGCCTAGCGTAC	80	918	17	70.64	970	1	0	1122	14	67.16	1131	1	0	0.950736
	GGGTACGACCGTCGTACGATTTGACCTTTAAAGTGTTTGATCCTACGACTAGGAGTGCTTGAGACTAACGCCTAGCGTAC	80							1829	10	47.97	1865	1	0
	GGGTACGACCGTCGTACGATGTGCGACGTGACAGCATTGTTAAGGTGTGTGGTTTCAATTGAGACTAACGCCTAGCGTAC	80	1951	10	41.56	8	3	1	793	18	86.35	5	3	1	2.07772
	GGGTACGACCGTCGTACGATCGGTTAAGTCGATTAAGCGATTGGTTGTTTCTCGTGAGGTGAGACTAACGCCTAGCGTAC	80	1104	15	62.33	1100	1	0	935	16	76.76	929	1	0	1.23151
	GGGTACGACCGTCGTACGATTGCGGACAGTAGAGTGCCACAATTGAACGAATAGGTGACTCGAGACTAACGCCTAGCGTAC	81	1356	13	54.02	1348	1	0	2103	9	43.17	2302	1	0	0.799148
	GGGTACGACCGTCGTACGATAAGTGACTACGACGCACCATAGCGCGACTAGCCTCGTCCAGAGACTAACGCCTAGCGTAC	80	1356	13	54.02	1357	1	0	445	27	129.52	464	1	0	2.39763
	GGGTACGACCGTCGTACGATTTGGTCATAAATTGGGCAAATTAGTAACGATGGTGACTCGGAGACTAACGCCTAGCGTAC	80	610	22	91.42	617	1	0	1122	14	67.16	1246	1	0	0.734631
	GGGTACGACCGTCGTACGATGAACTCGTACGATCATGTCCGTACCTATGTGTCAACACATGAGACTAACGCCTAGCGTAC	80							793	18	86.35	797	1	0
	GGGTACGACCGTCGTACGATGGCAATGAGTCAGAGTACAGCGGATGGTGTCCCACAATAAGAGACTAACGCCTAGCGTAC	80							935	16	76.76	952	1	0
	GGGTACGACCGTCGTACGATCATTGTCAGATGGCATGATCTGACGCACGGATATGTTCCCGAGACTAACGCCTAGCGTAC	80	1951	10	41.56	2001	1	0	1600	11	52.77	1637	1	0	1.26973
	GGGTACGACCGTCGTACGATTAGTGACAACTTGTGTCACTGGTCTTAAGGAGGTCGGTCTGAGACTAACGCCTAGCGTAC	80							1829	10	47.97	1833	1	0
	GGGTACGACCGTCGTACGATTGACACTAAACGTGTTGTTACGTTCGGTCCTGCCTACGCCGAGACTAACGCCTAGCGTAC	80	842	18	74.8	837	1	0	268	37	177.5	276	1	0	2.37299
	GGGTACGACCGTCGTACGATGGTAGTACATTGACGATATGGTGTTGCTTCACTTTTAGTGGAGACTAACGCCTAGCGTAC	80	554	23	95.58	561	1	0	935	16	76.76	963	1	0	0.803097
	GGGTACGACCGTCGTACGATTGCAGAAGAATGCAGTCTTCGTCGGACTATCCCGAGCTCCGAGACTAACGCCTAGCGTAC	80							1122	14	67.16	1150	1	0
	GGGTACGACCGTCGTACGATATGAAAACTTCATGTCGCTACGATGGAAGTGTCTAGATATAGAGACTAACGCCTAGCGTAC	81	842	18	74.8	900	1	0	2103	9	43.17	2082	1	0	0.577139
	GGGTACGACCGTCGTACGATGGTGGTACTCTATGTCAGTTGAAAAGTTGGCATATACGCGGAGACTAACGCCTAGCGTAC	80	2277	9	37.4	2436	1	0	1829	10	47.97	1784	1	0	1.28262
	GGGTACGACCGTCGTACGATTTAAAACTCATACGATGGAGGCTGTCTCGAAGTTATCTGAGAGACTAACGCCTAGCGTAC	80	191	46	191.15	189	1	0	372	30	143.92	390	1	0	0.752917
	GGGTACGACCGTCGTACGATCGTTATGCATACCTTCGTACCGATGGACACGTGCCATCCCGAGACTAACGCCTAGCGTAC	80							1122	14	67.16	1093	1	0
	GGGTACGACCGTCGTACGATTGGCAAACAATATGCTAGTTGTAGGAATGAGTCGTATCTGAGACTAACGCCTAGCGTAC	79	1211	14	58.18	1204	1	0	1600	11	52.77	1758	1	0	0.907013
	GGGTACGACCGTCGTACGATGTCAGCGCTTTACGTTGACGGCGACGAAGTGGTTTTGCCTGAGACTAACGCCTAGCGTAC	80	1356	13	54.02	1471	1	0	1600	11	52.77	1648	1	0	0.97686
	GGGTACGACCGTCGTACGATACGATGGTTGGCTTCTTGTGTGCCTTTAAGGTATACCAGAGAGACTAACGCCTAGCGTAC	80							646	21	100.74	644	1	0
	GGGTACGACCGTCGTACGATCTAGCTAAGGATCGTGATTGACGGTGCGAGTCTCATCTTAGAGACTAACGCCTAGCGTAC	80	1211	14	58.18	1295	1	0	288	35	167.9	287	1	0	2.88587
	GGGTACGACCGTCGTACGATCGCGGTTGCGCCAAGCTCAGGCGATTGAAGTGGCTCAATTGAGACTAACGCCTAGCGTAC	80							1024	15	71.96	1079	1	0
	GGGTACGACCGTCGTACGATGCTTCTTAACGATGCACTGTGACGAGAACTACCCAGTCCAGAGACTAACGCCTAGCGTAC	80							1122	14	67.16	1229	1	0
	GGGTACGACCGTCGTACGATCGTCAACAAGCGTGACTATCTCACACGGCTGTTTAGCCCAGAGACTAACGCCTAGCGTAC	80	1104	15	62.33	1145	1	0	604	22	105.54	633	1	0	1.69325
	GGGTACGACCGTCGTACGATGAAGATTACGTTCATCTTGCAGCGGTGTGTTGCTCTTATAGAGACTAACGCCTAGCGTAC	80							2103	9	43.17	2235	1	0
	GGGTACGACCGTCGTACGATCGATGACTTTGAAGTGATGGGTAGGTACGAAGTTGGACCTGAGACTAACGCCTAGCGTAC	80							1426	12	57.57	1482	1	0
	GGGTACGACCGTCGTACGATGTTCGTTACTCAAAGTATGCTACAGCGATAGTTTCCAAGAGAGACTAACGCCTAGCGTAC	80	14	263	1092.9	14	1	0	17	230	1103.36	17	1	0	1.00957
	GGGTACGACCGTCGTACGATGGTCCGATCCTAGCTTTGACGAGCTTGAGTCGCAAGATTCGAGACTAACGCCTAGCGTAC	80	767	19	78.95	830	1	0	502	25	119.93	521	1	0	1.51906
	GGGTACGACCGTCGTACGATATCATACGACGGCTGCGTGTTTTACGGCCTTTTCGGTCATGAGACTAACGCCTAGCGTAC	80	767	19	78.95	785	1	0	1285	13	62.36	1269	1	0	0.789867
	GGGTACGACCGTCGTACGATTAACGTATCACGGTGCCGCGTCCGATGGTTAAGCATCATCGAGACTAACGCCTAGCGTAC	80	2277	9	37.4	2308	1	0	1024	15	71.96	1022	1	0	1.92406
	GGGTACGACCGTCGTACGATAAGATTATCGAACTGCGGTAGCGGAGGGCCATTTGTAATGGAGACTAACGCCTAGCGTAC	80	194	45	187	199	1	0	356	31	148.71	364	1	0	0.795241
	GGGTACGACCGTCGTACGATGCAACTGGCATCTTACTGTCGTGTTAGTACCTGCCACCCAGAGACTAACGCCTAGCGTAC	80	1211	14	58.18	1305	1	0	196	45	215.87	200	1	0	3.71038
	GGGTACGACCGTCGTACGATAAGTGACTCTTGTCGTTTATAAAGACCGCGTCATACCCAAGAGACTAACGCCTAGCGTAC	80							1600	11	52.77	1744	1	0
	GGGTACGACCGTCGTACGATCAAGGTATACTAAATACCTGTCTGCGAGAGTGTCATACCGGAGACTAACGCCTAGCGTAC	80	842	18	74.8	888	1	0	1426	12	57.57	1481	1	0	0.769652
	GGGTACGACCGTCGTACGATGAATACGAAGTGCGTTTTCATCAGTAATGACTGCGTGCTTGAGACTAACGCCTAGCGTAC	80	842	18	74.8	891	1	0	1122	14	67.16	1135	1	0	0.897861
	GGGTACGACCGTCGTACGATATGGGAATGCTCTATACGTGCGAATCTAGCGTGTCTGCCCGAGACTAACGCCTAGCGTAC	80	1001	16	66.49	1081	1	0	1024	15	71.96	1082	1	0	1.08227
	GGGTACGACCGTCGTACGATTCAATAATCTTGATGACTACGACGGATGGTGAATGTCACTGAGACTAACGCCTAGCGTAC	80	95	77	319.97	95	1	0	155	53	254.25	155	1	0	0.794606
	GGGTACGACCGTCGTACGATGTCTGTCGAAAGGCCGACACCTGATGATGGTTTGCCCGGCGAGACTAACGCCTAGCGTAC	80	1711	11	45.71	1732	1	0	1024	15	71.96	1047	1	0	1.57427
	GGGTACGACCGTCGTACGATGACATTTGAAAAGGATGTCAATGTTACGAGCAGGTTGTACGAGACTAACGCCTAGCGTAC	80							2103	9	43.17	2310	1	0
	GGGTACGACCGTCGTACGATGGTCGCTGCTAAGCAAGGTGGAAGCTTGGATTAAATGTTCGAGACTAACGCCTAGCGTAC	80	80	86	357.37	83	1	0	99	70	335.8	98	1	0	0.939642
	GGGTACGACCGTCGTACGATCGTTAGTATCGTACTAAGGATTTGTGCCCGGTATCTAAGCGAGACTAACGCCTAGCGTAC	80	1711	11	45.71	1769	1	0	1426	12	57.57	1410	1	0	1.25946
	GGGTACGACCGTCGTACGATTGTCAAAACAACGTGTCGAAGGTTGCGTGGTCTCATTCCGAGACTAACGCCTAGCGTAC	79							1600	11	52.77	505	2	1
	GGGTACGACCGTCGTACGATGTCGTAGAAGACAAGTGCGTGGTTTGAGTGCCTCAGTCCCGAGACTAACGCCTAGCGTAC	80	1001	16	66.49	994	1	0	646	21	100.74	659	1	0	1.51512
	GGGTACGACCGTCGTACGATGTACGGATAGGTTTTGCCTCTTTGGCTTGAAGTCGTGATTGAGACTAACGCCTAGCGTAC	80							1600	11	52.77	1548	1	0
	GGGTACGACCGTCGTACGATTATGGCGATGGTCTGGCAACCCAACGTGCAGTGTTAGTTTGAGACTAACGCCTAGCGTAC	80	1001	16	66.49	1027	1	0	395	29	139.12	397	1	0	2.09234
	GGGTACGACCGTCGTACGATTTCGATTAACCAATCGAATCCTGCGACAGTCAGCTCCGGCGAGACTAACGCCTAGCGTAC	80							2103	9	43.17	2145	1	0
	GGGTACGACCGTCGTACGATGTTAGTTTGATTAATCATCAATCGATAGTTGTGTCACGAAGAGACTAACGCCTAGCGTAC	80	662	21	87.27	694	1	0	445	27	129.52	442	1	0	1.48413
	GGGTACGACCGTCGTACGATAAAGCTTTTGATAGCGAATCGTAGAAAAGACGTGTGTCCTGAGACTAACGCCTAGCGTAC	80	286	36	149.6	281	1	0	604	22	105.54	610	1	0	0.705481
	GGGTACGACCGTCGTACGATCACAAGGTCCTACGACACTCAAGGTATGTGCCCGAAGGAGACTAACGCCTAGCGTAC	77							1600	11	52.77	1624	1	0
	GGGTACGACCGTCGTACGATGCGTCAAAGAGGGTGCAAGTTCGATGCGAGGACCCACGAAGAGACTAACGCCTAGCGTAC	80	1711	11	45.71	1849	1	0	1122	14	67.16	1245	1	0	1.46926
	GGGTACGACCGTCGTACGATAACATATTAAGTGTTGGTCGTTTCGACGAGTATCTTGTGCGAGACTAACGCCTAGCGTAC	80	1211	14	58.18	1198	1	0	935	16	76.76	928	1	0	1.31935
	GGGTACGACCGTCGTACGATAAGCTGGTTTCCAGAGTTTCGTATTACAGGTGGTACCAGAGAGACTAACGCCTAGCGTAC	80	1001	16	66.49	1024	1	0	1829	10	47.97	1983	1	0	0.721462
	GGGTACGACCGTCGTACGATGTGCAACGGTAATGTGACCCAAGCGCTTAAGCCTAGTCGCGAGACTAACGCCTAGCGTAC	80	194	45	187	196	1	0	111	64	307.02	114	1	0	1.64182
	GGGTACGACCGTCGTACGATAACAAAAGTTACGTATCGCGGATGTGCTGTCCCAATCCCAGAGACTAACGCCTAGCGTAC	80							2103	9	43.17	672	2	1
	GGGTACGACCGTCGTACGATGGTCAGGCCATGCTAGAGTTCAGTCTTCTGCTAACAATGCGAGACTAACGCCTAGCGTAC	80	131	60	249.33	130	1	0	58	104	498.91	59	1	0	2.001
	GGGTACGACCGTCGTACGATGGCTTAACGTCATTGTAAGTGCGGAAGACTACCTCGCTCAGAGACTAACGCCTAGCGTAC	80	120	66	274.26	119	1	0	179	48	230.27	179	1	0	0.839605
	GGGTACGACCGTCGTACGATAGGGTTGATTCACAACCCTAGACATACGAAGGTTAAGCCAGAGACTAACGCCTAGCGTAC	80	341	32	132.98	339	1	0	1600	11	52.77	1576	1	0	0.396827
	GGGTACGACCGTCGTACGATTTGAGTACGACGAGGGTTGTTGGATAACGGTATTTTGCCTGAGACTAACGCCTAGCGTAC	80	135	59	245.18	97	2	1	414	28	134.32	236	2	1	0.547842
	GGGTACGACCGTCGTACGATGCGACGCGTGGTATCAAGCTGGCATAAGGTTTTTCGAAAGCGAGACTAACGCCTAGCGTAC	81							1600	11	52.77	27	2	1
	GGGTACGACCGTCGTACGATGTGCATTAGGCATGTTGTGTGATGTGCAATGTACCTCGATGAGACTAACGCCTAGCGTAC	80	1211	14	58.18	1271	1	0	476	26	124.73	483	1	0	2.14386
	GGGTACGACCGTCGTACGATCTCAAAATGAGGTTGCTACTTGATCAGGTCGTGTGTCTAAGAGACTAACGCCTAGCGTAC	80	298	35	145.44	309	1	0	232	40	191.89	243	1	0	1.31938
	GGGTACGACCGTCGTACGATGGTTTTACCCATAGTAGGTTATGCGAGCAACTCCATTATGGAGACTAACGCCTAGCGTAC	80	141	58	241.02	140	1	0	179	48	230.27	180	1	0	0.955398
	GGGTACGACCGTCGTACGATGGTCCAACCCATGTACTAAGTGCAGTCTTTGCTTATTGTAGAGACTAACGCCTAGCGTAC	80	54	115	477.88	54	1	0	128	60	287.83	127	1	0	0.602306
	GGGTACGACCGTCGTACGATGAAGCTGAATTGCACTTTGTTGTATGACGTGTGGTATAGTGAGACTAACGCCTAGCGTAC	80	662	21	87.27	661	1	0	935	16	76.76	944	1	0	0.879569
	GGGTACGACCGTCGTACGATGATGATTAGCATCATTAATAGTATGCATGGTTATGTACCTGAGACTAACGCCTAGCGTAC	80	2277	9	37.4	2296	1	0	1426	12	57.57	1531	1	0	1.5393
	GGGTACGACCGTCGTACGATTAATCTTCGTAAGATGGTGTGCTGGTCTTCTTTCATCAAGGAGACTAACGCCTAGCGTAC	80	842	18	74.8	864	1	0	646	21	100.74	663	1	0	1.34679
	GGGTACGACCGTCGTACGATGACGCTTTTAAACGCGCCGTGGTTATGGCAGGTTATGCCTGAGACTAACGCCTAGCGTAC	80	1211	14	58.18	1243	1	0	2103	9	43.17	2043	1	0	0.742008
	GGGTACGACCGTCGTACGATCGATAATCTGAACACATTAAAAGAGACTAACGCCTAGCGTAC	62							1285	13	62.36	1250	1	0
	GGGTACGACCGTCGTACGATAGCAGCAGAAATGCCGCAAACAGTGTGACGAATCAGGCCCAGAGACTAACGCCTAGCGTAC	81	1104	15	62.33	1140	1	0	561	23	110.34	592	1	0	1.77026
	GGGTACGACCGTCGTACGATAGCAGCAATGATGCTCTAGCGCACAAGTGGTAGTACCTCGAGACTAACGCCTAGCGTAC	79							2103	9	43.17	2320	1	0
	GGGTACGACCGTCGTACGATGACTATTATACGATAGTCAATGTACCGATTGGTTGTGTCTGAGACTAACGCCTAGCGTAC	80	156	53	220.24	154	1	0	372	30	143.92	379	1	0	0.653469
	GGGTACGACCGTCGTACGATGTCTGATTACAGGCTTGACGACAAGGTGTATCTCGCGATGGAGACTAACGCCTAGCGTAC	80							1426	12	57.57	1437	1	0
	GGGTACGACCGTCGTACGATCTGGATATGTATGAAGGCCAGATTGTCGATTGTTGGTCCAGAGACTAACGCCTAGCGTAC	80	1356	13	54.02	1337	1	0	1024	15	71.96	1000	1	0	1.3321
	GGGTACGACCGTCGTACGATCACTATCAAGTACTTGTAGTGATCAGGTACGATTGGAAGTGAGACTAACGCCTAGCGTAC	80	1711	11	45.71	1852	1	0	2103	9	43.17	2245	1	0	0.944432
	GGGTACGACCGTCGTACGATGTGGCATGACCAGATCGTGTGACTCGATCGCGCCTGATACGAGACTAACGCCTAGCGTAC	80							1285	13	62.36	1301	1	0
	GGGTACGACCGTCGTACGATGTGACCTTTACAGTCCACCGTAACGGCTGTGTCGAAACCTGAGACTAACGCCTAGCGTAC	80	1104	15	62.33	1121	1	0	414	28	134.32	420	1	0	2.15498
	GGGTACGACCGTCGTACGATGCGCGAAAGTGATAAGTCGATGTTTGTGCCTGAAGAGTTCGAGACTAACGCCTAGCGTAC	80							1829	10	47.97	1951	1	0
	GGGTACGACCGTCGTACGATGCTAATGTCATCGTAACTTGACGTGACACGTGTCCAGGGAGACTAACGCCTAGCGTAC	78	716	20	83.11	727	1	0	476	26	124.73	476	1	0	1.50078
	GGGTACGACCGTCGTACGATGATTCTGATAAGAGTCACGTGCACAGTCGACCTTTGAGCGGAGACTAACGCCTAGCGTAC	80	286	36	149.6	280	1	0	144	56	268.64	146	1	0	1.79572
	GGGTACGACCGTCGTACGATCAAACTCTAAGAAGTTACGCCACAGTGTTACTCTCAACGTGAGACTAACGCCTAGCGTAC	80	1104	15	62.33	1159	1	0	2103	9	43.17	2189	1	0	0.692604
	GGGTACGACCGTCGTACGATGGTGTCATGCACATGACATCGTTGAACGTGTGGAAGTGCCTGAGACTAACGCCTAGCGTAC	81	1951	10	41.56	2161	1	0	1426	12	57.57	1450	1	0	1.38523
	GGGTACGACCGTCGTACGATCTAAATATCGGTGACGTTCAGCCTACACTCCCGCCTCCCAGAGACTAACGCCTAGCGTAC	80							1285	13	62.36	1341	1	0
	GGGTACGACCGTCGTACGATGTTCTGCTAGCAGAGCTACGTTACGAAGGATATGTTGCCCGAGACTAACGCCTAGCGTAC	80	1711	11	45.71	1818	1	0	2103	9	43.17	2204	1	0	0.944432
	GGGTACGACCGTCGTACGATCAGAAAATGCTGTTTCGGCATGACGTGACTACCTAAATAAGAGACTAACGCCTAGCGTAC	80	166	49	203.62	172	1	0	152	54	259.05	152	1	0	1.27222
	GGGTACGACCGTCGTACGATTGTGTTCCAATCAGCGACATTATAGGTCGTCCTCATCCCAGAGACTAACGCCTAGCGTAC	80	255	39	162.07	251	1	0	190	46	220.67	191	1	0	1.36157
	GGGTACGACCGTCGTACGATTTTCTTGTTATAGGAGAATTGTAACGATGTGCAGTGCCTTGAGACTAACGCCTAGCGTAC	80							1829	10	47.97	1808	1	0
	GGGTACGACCGTCGTACGATGTCAATCTTCTAAGATAGACGGAGTATGTGGTCTGTGTCGAGACTAACGCCTAGCGTAC	79	842	18	74.8	870	1	0	476	26	124.73	493	1	0	1.66751
	GGGTACGACCGTCGTACGATTAATGCGTGTGACCGTTGGCCCGGTGTCAGATTTTGGCATGAGACTAACGCCTAGCGTAC	80	1515	12	49.87	1650	1	0	1024	15	71.96	1087	1	0	1.44295
	GGGTACGACCGTCGTACGATAGTATGACGTGTGTGTAGCTTGATGCTCGAGTTGAGTGTCGAGACTAACGCCTAGCGTAC	80	1001	16	66.49	12	2	1	1024	15	71.96	4	4	1	1.08227
	GGGTACGACCGTCGTACGATCATAGTAAGAAGTTCTGTGAGGGTATTGAGGGTTTGACCTGAGACTAACGCCTAGCGTAC	80	1001	16	66.49	1070	1	0	1024	15	71.96	1049	1	0	1.08227
	GGGTACGACCGTCGTACGATGTGTCAGCCTTGCGCATGGTGAATTGGTATCCAGAGAAGGAGACTAACGCCTAGCGTAC	79	341	32	132.98	336	1	0	120	62	297.43	120	1	0	2.23665
	GGGTACGACCGTCGTACGATGGTTGGCCACTGTCAACATATGGTAAATATGTTGCGCAGAGAGACTAACGCCTAGCGTAC	80	1515	12	49.87	1584	1	0	1600	11	52.77	1586	1	0	1.05815
	GGGTACGACCGTCGTACGATGATGTCTACGCGTGTCAAACAACACCTCCCCTCACCCTCCGAGACTAACGCCTAGCGTAC	80	2277	9	37.4	2300	1	0	1829	10	47.97	2014	1	0	1.28262
	GGGTACGACCGTCGTACGATTGGTTCGGCGAAACGTGCCTAACGCAAACGTGTTAGTTGTGAGACTAACGCCTAGCGTAC	80	1711	11	45.71	1856	1	0	1600	11	52.77	1553	1	0	1.15445
	GGGTACGACCGTCGTACGATAGCATCTTAAAGATGACTTATCACTATGGCGCCGTACTCGGAGACTAACGCCTAGCGTAC	80							2103	9	43.17	2139	1	0
	GGGTACGACCGTCGTACGATCTCCCACTAACAGATGGTGGAAACGTGACTGTTATCGCCCGAGACTAACGCCTAGCGTAC	80							1600	11	52.77	1546	1	0
	GGGTACGACCGTCGTACGATCCCTAAAATCGGGATCGTCGCCTGTCAACCGCGTACACTCGAGACTAACGCCTAGCGTAC	80							859	17	81.55	898	1	0
	GGGTACGACCGTCGTACGATCAAAGTAATTTGGCGCAACGATGAGACGTCCTCGTAGGCTGAGACTAACGCCTAGCGTAC	80	767	19	78.95	811	1	0	414	28	134.32	421	1	0	1.70133
	GGGTACGACCGTCGTACGATTAGTTACAACGGTAGCGTGATGCTTGGCTTTCAATAAGTCGAGACTAACGCCTAGCGTAC	80	48	128	531.91	48	1	0	94	72	345.4	94	1	0	0.649358
	GGGTACGACCGTCGTACGATTCAGACATTTAGTCTGATAGTATTTCGGATCAGTGGCCCGGAGACTAACGCCTAGCGTAC	80	1951	10	41.56	2084	1	0	2103	9	43.17	2094	1	0	1.03874
	GGGTACGACCGTCGTACGATGTAGCTTTACAGCCCATCATACGACTGGTTGCGTGAAGTAGAGACTAACGCCTAGCGTAC	80	436	27	112.2	432	1	0	414	28	134.32	429	1	0	1.19715
	GGGTACGACCGTCGTACGATACATGAGTATCTGCGACTTGTGACGTACTTTCCCAACTCTGAGACTAACGCCTAGCGTAC	80							1600	11	52.77	72	2	1
	GGGTACGACCGTCGTACGATAAGGATCGATATGATCCTTTGGTATAGGACAGTCAGGCCTGAGACTAACGCCTAGCGTAC	80	1211	14	58.18	1289	1	0	732	19	91.15	763	1	0	1.56669
	GGGTACGACCGTCGTACGATGGACCAGATTCTGGTCAATAGTGCGAACGTCTGTCCTGTGGAGACTAACGCCTAGCGTAC	80							2103	9	43.17	2321	1	0
	GGGTACGACCGTCGTACGATGGCGTGTCCCGCACGACGAAGCGAACGGGATCCTGTTTTAGGAGACTAACGCCTAGCGTAC	81	767	19	78.95	767	1	0	1426	12	57.57	1440	1	0	0.729196
	GGGTACGACCGTCGTACGATGGTCATTTCCCTATCGCGACAGCTAAGCTTCTGGCAACAGGAGACTAACGCCTAGCGTAC	80							1122	14	67.16	24	2	1
	GGGTACGACCGTCGTACGATAGTTAGAAGTAGACTTCCACTGTTTACGATGGGTTATCCCGAGACTAACGCCTAGCGTAC	80	1104	15	62.33	1134	1	0	1600	11	52.77	1625	1	0	0.846623
	GGGTACGACCGTCGTACGATAGACGATCAAATGTTTATCGTAAAAGGGTTCGTGACTACAGAGACTAACGCCTAGCGTAC	80	1356	13	54.02	1402	1	0	1600	11	52.77	1656	1	0	0.97686
	GGGTACGACCGTCGTACGATGCGCAATATGAATAATGTGCATAGTCTGACAGTCGGACTAGAGACTAACGCCTAGCGTAC	80	1711	11	45.71	1668	1	0	1829	10	47.97	1923	1	0	1.04944
	GGGTACGACCGTCGTACGATGGTCAATGCTCTACCTGGGTGACTGGATCGATGAGATGTCGAGACTAACGCCTAGCGTAC	80	2277	9	37.4	3	6	1	646	21	100.74	1	3	1	2.69358
	GGGTACGACCGTCGTACGATCTACATAAATTGTAGCACGTGCGGACTCGTGCCACTCCTCGAGACTAACGCCTAGCGTAC	80							1600	11	52.77	1650	1	0
	GGGTACGACCGTCGTACGATTCAGCTTATAGCTAGTTGCACGAACTGGTTGTTCCTGTACGAGACTAACGCCTAGCGTAC	80	1104	15	62.33	1141	1	0	561	23	110.34	576	1	0	1.77026
	GGGTACGACCGTCGTACGATTAGAATGCATCAATGCTGAAAATTCGACGCGACGTTGTCCCGAGACTAACGCCTAGCGTAC	81	1515	12	49.87	1504	1	0	793	18	86.35	791	1	0	1.7315
	GGGTACGACCGTCGTACGATGGTGGTAGTCCCGTGCTAGTAGCGGGTTTGGCATTATTGCGAGACTAACGCCTAGCGTAC	80	227	42	174.53	231	1	0	179	48	230.27	183	1	0	1.31937
	GGGTACGACCGTCGTACGATAAGACACAATTTTAGTGTCGAAGCTGTGACGGAAGGTACCGAGACTAACGCCTAGCGTAC	80	436	27	112.2	435	1	0	687	20	95.94	681	1	0	0.85508
	GGGTACGACCGTCGTACGATCGCCTTGTTCAAGAGGCCGTAGGACACGTTCATGCCCAAGAGACTAACGCCTAGCGTAC	79							1829	10	47.97	1768	1	0
	GGGTACGACCGTCGTACGATCGTGACATGTTTAGTGTGCTATGGCTTAAGGTTTCTAATGAGACTAACGCCTAGCGTAC	79							1122	14	67.16	1123	1	0
	GGGTACGACCGTCGTACGATAGCCTTTAACGCGGCTAGTAATACGATGGATTAGTGCCACGAGACTAACGCCTAGCGTAC	80	1001	16	66.49	1042	1	0	2103	9	43.17	2060	1	0	0.649271
	GGGTACGACCGTCGTACGATATCACTTGGAAGTGTGCGTGCTAAGTTTTACCTCGTCGCGGAGACTAACGCCTAGCGTAC	80	1515	12	49.87	1630	1	0	1600	11	52.77	1652	1	0	1.05815
	GGGTACGACCGTCGTACGATCATCTAAACGGTGCTCAACAGACGGATTGTCAGATCCCAAGAGACTAACGCCTAGCGTAC	80	918	17	70.64	982	1	0	476	26	124.73	471	1	0	1.76571
	GGGTACGACCGTCGTACGATCACTTCAATGGTCGTGTGACTCGGTAGTGTCCGATTATAGGAGACTAACGCCTAGCGTAC	80	767	19	78.95	810	1	0	372	30	143.92	373	1	0	1.82293
	GGGTACGACCGTCGTACGATATCTCTTGAATGAAGGGGTATAGTGATGAGGTCGGTCCAAGAGACTAACGCCTAGCGTAC	80	1104	15	62.33	1165	1	0	1426	12	57.57	1496	1	0	0.923632
	GGGTACGACCGTCGTACGATGAGCTCAATGCACATTTTGACGGACAAGCCCCGTACCACAGAGACTAACGCCTAGCGTAC	80	716	20	83.11	755	1	0	793	18	86.35	810	1	0	1.03898
	GGGTACGACCGTCGTACGATAACCTTGAATTTGCAGGGTTTAGTAATGCGTGTGTGCCTTGAGACTAACGCCTAGCGTAC	80	1001	16	66.49	1029	1	0	1122	14	67.16	1176	1	0	1.01008
	GGGTACGACCGTCGTACGATCCTTAATGGCTCATTACGACGTCTTATCACTACGTTTCGCGAGACTAACGCCTAGCGTAC	80	1711	11	45.71	1798	1	0	1426	12	57.57	1438	1	0	1.25946
	GGGTACGACCGTCGTACGATCTAATCAGCAATGTTATGGTCGTTACATGGATCAAACCCAGAGACTAACGCCTAGCGTAC	80	918	17	70.64	936	1	0	2103	9	43.17	2295	1	0	0.611127
	GGGTACGACCGTCGTACGATGACTGTGTATACAGTCGCGCGTTGGCATGTTGTGCCCATAGAGACTAACGCCTAGCGTAC	80							2103	9	43.17	2074	1	0
	GGGTACGACCGTCGTACGATTGTCGTATCAAGTGATGGTGTGGTTTCGGAGCTAAGTTTCGAGACTAACGCCTAGCGTAC	80	19	217	901.75	19	1	0	26	182	873.09	26	1	0	0.968217
	GGGTACGACCGTCGTACGATGGTTGGTTCTCGGTAGGCACTACAGTAGTTCTCTGTAAATGAGACTAACGCCTAGCGTAC	80	206	44	182.84	211	1	0	268	37	177.5	273	1	0	0.970794
	GGGTACGACCGTCGTACGATAACGGCTGTCGTGCACACTGATTAGTGCAAACTAATTCAGGAGACTAACGCCTAGCGTAC	80							1829	10	47.97	1980	1	0
	GGGTACGACCGTCGTACGATGGTTGGACCAATTTGGTGAGCCTGGAATAGGTTCAGCAGAGAGACTAACGCCTAGCGTAC	80							1829	10	47.97	1838	1	0
	GGGTACGACCGTCGTACGATCAATGTAAAGTATGATGGTATGAGGTGTCTAAATCCCAGAGAGACTAACGCCTAGCGTAC	80	1211	14	58.18	1246	1	0	502	25	119.93	500	1	0	2.06136
	GGGTACGACCGTCGTACGATTTACGTATTTCGGACGTACTTACGAAGTCGAATAGTCGTTGAGACTAACGCCTAGCGTAC	80	1711	11	45.71	1848	1	0	687	20	95.94	688	1	0	2.09888
	GGGTACGACCGTCGTACGATATGCGGTACGTACTCAAGTATGCTACCCCTGTCTCGATATGAGACTAACGCCTAGCGTAC	80	1211	14	58.18	1274	1	0	2103	9	43.17	2164	1	0	0.742008
	GGGTACGACCGTCGTACGATACGTATTACGGCTGTATTCTGCGATAATAACATCGCACGAGAGACTAACGCCTAGCGTAC	80	662	21	87.27	653	1	0	1600	11	52.77	1740	1	0	0.604675
	GGGTACGACCGTCGTACGATGTTGGAGAATTCCACGTTGTGAGATGTACGTATCCACCTCGAGACTAACGCCTAGCGTAC	80	1515	12	49.87	1642	1	0	1829	10	47.97	1890	1	0	0.961901
	GGGTACGACCGTCGTACGATTGTACGCGGCCAGTGCTCACGCGAAGCTCAGCTCTAACAGGAGACTAACGCCTAGCGTAC	80	842	18	74.8	878	1	0	155	53	254.25	154	1	0	3.39906
	GGGTACGACCGTCGTACGATGGTGCGAGGATCTTATCTAGTGCCTATGCAGACGTCTAATGAGACTAACGCCTAGCGTAC	80	842	18	74.8	857	1	0	1024	15	71.96	1017	1	0	0.962032
	GGGTACGACCGTCGTACGATACATCGAAATGATGTCGACGACGGATCAAGCCTTGTGACAGAGACTAACGCCTAGCGTAC	80							1122	14	67.16	1127	1	0
	GGGTACGACCGTCGTACGATAACGCATTGTGACTGTGCGAAGTTCTGATGGTTTTACCTAGAGACTAACGCCTAGCGTAC	80	1356	13	54.02	1466	1	0	333	32	153.51	336	1	0	2.84173
	GGGTACGACCGTCGTACGATGTATGACGGAGCGATGTCCTGCAGCGCGAAAAGTGATTGCGAGACTAACGCCTAGCGTAC	80	399	29	120.51	398	1	0	1024	15	71.96	1028	1	0	0.597129
	GGGTACGACCGTCGTACGATTAAGGATATTCCAAGAATCGTGCCATAGGTCAGTAACTCCGAGACTAACGCCTAGCGTAC	80							1829	10	47.97	1917	1	0
	GGGTACGACCGTCGTACGATGAGCCCTAGCAGGCACATCAATTGAACTGTCTATCCCGTGAGACTAACGCCTAGCGTAC	79							2103	9	43.17	2225	1	0
	GGGTACGACCGTCGTACGATTCAAATCGTATGATGGGCGCGCCAGTGTGCATGTGTTAGCGAGACTAACGCCTAGCGTAC	80	2277	9	37.4	2505	1	0	935	16	76.76	971	1	0	2.05241
	GGGTACGACCGTCGTACGATAAATCGTTGATGGTTGTTACAGTCGTATGTTGAAAGACATGAGACTAACGCCTAGCGTAC	80	298	35	145.44	304	1	0	223	41	196.69	225	1	0	1.35238
	GGGTACGACCGTCGTACGATGCCATAGTATTAATACGTGGTTAGTAGGACTTGTCGATCTGAGACTAACGCCTAGCGTAC	80	918	17	70.64	976	1	0	1285	13	62.36	1258	1	0	0.882786
	GGGTACGACCGTCGTACGATGTATGACCGTGTATCCTACGTTAGCTTTGCTGGTCCTTTGGAGACTAACGCCTAGCGTAC	80	32	169	702.28	33	1	0	20	220	1055.38	20	1	0	1.50279
	GGGTACGACCGTCGTACGATCATCAGTTTACGATGGTTTACGACGATAGTCCTCGTGACTGAGACTAACGCCTAGCGTAC	80	842	18	74.8	849	1	0	320	33	158.31	324	1	0	2.11644
	GGGTACGACCGTCGTACGATGAATTAATACATTGTACTAACATGTGTCGAGCCTAAGCAAGAGACTAACGCCTAGCGTAC	80	1104	15	62.33	1094	1	0	1600	11	52.77	1719	1	0	0.846623
	GGGTACGACCGTCGTACGATCATAATTAAGAGAATATGATCCTAATTGATGGTCACACTCGAGACTAACGCCTAGCGTAC	80	1711	11	45.71	1867	1	0	1829	10	47.97	1878	1	0	1.04944
	GGGTACGACCGTCGTACGATCGTCAGCCAGTTATGGTCGACAATCAAGAGACGTTCGTGTGAGACTAACGCCTAGCGTAC	80							2103	9	43.17	2045	1	0
	GGGTACGACCGTCGTACGATTAGCCATACCAATGGAGTGTCATACGATGGAATGGTGCCTGAGACTAACGCCTAGCGTAC	80	1711	11	45.71	1742	1	0	1829	10	47.97	2013	1	0	1.04944
	GGGTACGACCGTCGTACGATGTGCGTAACGGTGTATCATATGGAGTTTAATTACTCTTGAGACTAACGCCTAGCGTAC	78							1122	14	67.16	1192	1	0
	GGGTACGACCGTCGTACGATCAGTTGTCTGAGCACATATTGATGTCGATGATCGAATCCGGAGACTAACGCCTAGCGTAC	80	1711	11	45.71	1865	1	0	2103	9	43.17	2065	1	0	0.944432
	GGGTACGACCGTCGTACGATTTAACGTATGAAGGGTTGACCTTGGTGTGTCTTCTCCCACGAGACTAACGCCTAGCGTAC	80							1829	10	47.97	2004	1	0
	GGGTACGACCGTCGTACGATTCGAGTTAACTCGACTCTCTATGACGGCAGCGATTGTCGCGAGACTAACGCCTAGCGTAC	80							2103	9	43.17	2167	1	0
	GGGTACGACCGTCGTACGATCCTGAATTATGGGGACTATGACGGCTGAGCTTCCTTTCGGGAGACTAACGCCTAGCGTAC	80	248	40	166.22	244	1	0	268	37	177.5	275	1	0	1.06786
	GGGTACGACCGTCGTACGATGGATGCAAATTTGTATTCGTGTACAGTGTGTCATGCCAGCGAGACTAACGCCTAGCGTAC	80	1951	10	41.56	2066	1	0	1426	12	57.57	1510	1	0	1.38523
	GGGTACGACCGTCGTACGATAGCGGCATAATCATGCTGTTATCAGACGTGTGGATACTCCGAGACTAACGCCTAGCGTAC	80	415	28	116.35	425	1	0	502	25	119.93	499	1	0	1.03077
	GGGTACGACCGTCGTACGATAGGTTTAAACGACCTCGTGACGTCGTTGGTTGCCCAGATAGAGACTAACGCCTAGCGTAC	80	610	22	91.42	642	1	0	333	32	153.51	342	1	0	1.67917
	GGGTACGACCGTCGTACGATACGATTAGTATCGTCCTTTGCGGCATACCAAGCTAAGTGCGAGACTAACGCCTAGCGTAC	80	6	349	1450.28	6	1	0	10	266	1276.05	10	1	0	0.879865
	GGGTACGACCGTCGTACGATCTATAAGTGACTATGACGGTGCGCGTGACGTACTCTAAATGAGACTAACGCCTAGCGTAC	80	129	61	253.49	129	1	0	23	206	988.22	23	1	0	3.89846
	GGGTACGACCGTCGTACGATGGGTCGTTTCTCTACGATGGGACTATGTCATGGTTATACCGAGACTAACGCCTAGCGTAC	80	1515	12	49.87	2	4	1	1426	12	57.57	3	5	1	1.1544
	GGGTACGACCGTCGTACGATGTCCTGTATTCAGGGTATAGTATTGAACGTAAGTACCCACGAGACTAACGCCTAGCGTAC	80							1426	12	57.57	1411	1	0
	GGGTACGACCGTCGTACGATTGCATCATGATGATGATGCCTTCTACAGTAGGAACGTGCCGAGACTAACGCCTAGCGTAC	80							1829	10	47.97	1990	1	0
	GGGTACGACCGTCGTACGATGCACGAGTGAAGCTCAATCATCTGAGATTGTGTTGTACCTGAGACTAACGCCTAGCGTAC	80	341	32	132.98	349	1	0	414	28	134.32	428	1	0	1.01008
	GGGTACGACCGTCGTACGATGTAGGTAACTACAGCGGCGATGAACGTTGATCTCGAAAACGAGACTAACGCCTAGCGTAC	80							1829	10	47.97	1827	1	0
	GGGTACGACCGTCGTACGATCAAGGACTAAATCCTAGGTCGGTATCAGGTGGTGCTTCGAGACTAACGCCTAGCGTAC	78							2103	9	43.17	2251	1	0
	GGGTACGACCGTCGTACGATTGGTTTCGAAGGAGACCTAGTGCGATGAAAGTTCCCAGGCGAGACTAACGCCTAGCGTAC	80	462	26	108.04	455	1	0	533	24	115.13	532	1	0	1.06562
	GGGTACGACCGTCGTACGATATCGCTTTATGTGATATTGGACACGAGGTCGTTTGACCAAGAGACTAACGCCTAGCGTAC	80	842	18	74.8	847	1	0	604	22	105.54	627	1	0	1.41096
	GGGTACGACCGTCGTACGATCCGTACGGCAGGATCATGCTCGTATGCCTTGTGTTGGTTTGAGACTAACGCCTAGCGTAC	80	716	20	83.11	747	1	0	306	34	163.1	311	1	0	1.96246
	GGGTACGACCGTCGTACGATGAACCTTTAAACAAGGTCCTTCACTGATGGTAGTTGCCCAGAGACTAACGCCTAGCGTAC	80	610	22	91.42	603	1	0	687	20	95.94	707	1	0	1.04944
	GGGTACGACCGTCGTACGATGGTCGGGCCTACGCGATGAGTTACTTCCAAATCTTACTGGGAGACTAACGCCTAGCGTAC	80							1829	10	47.97	1843	1	0
	GGGTACGACCGTCGTACGATGTTTGCGTTAAAGCGCAGACGCGTGCAAGAGTTGTGAACCGAGACTAACGCCTAGCGTAC	80	2277	9	37.4	2217	1	0	356	31	148.71	356	1	0	3.9762
	GGGTACGACCGTCGTACGATGAGTCGTTTCTCTACGATGGGACTGTGTCATGGTTATACCGAGACTAACGCCTAGCGTAC	80	2277	9	37.4	2	9	1	1829	10	47.97	3	7	1	1.28262
	GGGTACGACCGTCGTACGATCATTGTTGTTTTCAACGGGATCGTAGGATGAATAAGGTACGAGACTAACGCCTAGCGTAC	80							2103	9	43.17	2041	1	0
	GGGTACGACCGTCGTACGATGATAGCAATATTGTCTATCAACATACGATAGTCTGATCCAGAGACTAACGCCTAGCGTAC	80	462	26	108.04	486	1	0	935	16	76.76	961	1	0	0.710478
	GGGTACGACCGTCGTACGATGGTCCGAACCTGCAGATGCTAGTTTAGCGTTTGGTAAGTTGAGACTAACGCCTAGCGTAC	80	842	18	74.8	880	1	0	935	16	76.76	914	1	0	1.0262
	GGGTACGACCGTCGTACGATGGACGTTAAACACGTACATAAGTCGGCTGTAGTACAACAAGAGACTAACGCCTAGCGTAC	80							2103	9	43.17	2092	1	0
	GGGTACGACCGTCGTACGATATGCTTTCACAGCTTCGTGGATGTAGCGTTCCCACTCCCTGAGACTAACGCCTAGCGTAC	80	375	30	124.67	391	1	0	223	41	196.69	226	1	0	1.57769
	GGGTACGACCGTCGTACGATGCTTGTCATCAAACGTGGTTTGTGTCTAACCCGTATGGGTGAGACTAACGCCTAGCGTAC	80	2277	9	37.4	2255	1	0	1285	13	62.36	1342	1	0	1.66738
	GGGTACGACCGTCGTACGATAACCGTTATTGGTATTGAAAGACGGTTGCGAAGCTCGAAAGAGACTAACGCCTAGCGTAC	80	356	31	128.82	350	1	0	561	23	110.34	584	1	0	0.856544
	GGGTACGACCGTCGTACGATGCTGTCAGAAATGAAGTATCGTTCTGATGCGATGTCCCTGGAGACTAACGCCTAGCGTAC	80							2103	9	43.17	2126	1	0
	GGGTACGACCGTCGTACGATTTACCATGAAGCACGCCAGGTGTTCTTCCGATAGAGATGTCGAGACTAACGCCTAGCGTAC	81	1951	10	41.56	2023	1	0	1829	10	47.97	1961	1	0	1.15423
	GGGTACGACCGTCGTACGATCGCTCGCTGAGTGACATCGTTAACGGATGTATCTCTACCTGAGACTAACGCCTAGCGTAC	80							1829	10	47.97	1842	1	0
	GGGTACGACCGTCGTACGATAGTGTTCAAACATTATCGTATGTAGGGTTTTATCTCGAAAGAGACTAACGCCTAGCGTAC	80	125	63	261.8	125	1	0	1024	15	71.96	1080	1	0	0.274866
	GGGTACGACCGTCGTACGATTAGCCACTGCAGGTGGTTGTTCTACGAAGGTCTACCTCGGGAGACTAACGCCTAGCGTAC	80							2103	9	43.17	2081	1	0
	GGGTACGACCGTCGTACGATGTGATCGTCGATGTGAAGGGTAGTAGTAGATTCGTTAGAAGAGACTAACGCCTAGCGTAC	80	716	20	83.11	734	1	0	1426	12	57.57	1423	1	0	0.692696
	GGGTACGACCGTCGTACGATGAAATATCGGACTAACGGAAGCGCCAGTCTTGTCGAAAACGAGACTAACGCCTAGCGTAC	80	1711	11	45.71	1719	1	0	2103	9	43.17	2186	1	0	0.944432
	GGGTACGACCGTCGTACGATGACGTCAAGTCATCTAATGACGTGAAGCGTGCTCAGACAAGAGACTAACGCCTAGCGTAC	80	2277	9	37.4	2361	1	0	502	25	119.93	518	1	0	3.20668
	GGGTACGACCGTCGTACGATCACGAAGTAAACGGGGTCCAGACGAGCGTTGTCGTTCCTTGAGACTAACGCCTAGCGTAC	80							1829	10	47.97	1892	1	0
	GGGTACGACCGTCGTACGATTAGACTTATTAATCGTACTGGTTGGTCTTACCAGTGTGCGAGACTAACGCCTAGCGTAC	79							2103	9	43.17	2149	1	0
	GGGTACGACCGTCGTACGATCACGGTTCAACGTGAGAGTCGTTTGTGTCATATCCCGTACGAGACTAACGCCTAGCGTAC	80	1711	11	45.71	159	2	1	476	26	124.73	64	2	1	2.72872
	GGGTACGACCGTCGTACGATGACAGCGATGATAGCTGAATTCGGTGACGAAACGTGCCCAGAGACTAACGCCTAGCGTAC	80	1104	15	62.33	1133	1	0	1829	10	47.97	1956	1	0	0.769613
	GGGTACGACCGTCGTACGATGGTCTTGCTCAGAGGTAAAGGTGCAACATCCTCTACTTCGGAGACTAACGCCTAGCGTAC	80	1951	10	41.56	2142	1	0	859	17	81.55	909	1	0	1.96222
	GGGTACGACCGTCGTACGATGCTCAAAATATCACGAGCCTCGGAATCGATAGTCAGCTCAGAGACTAACGCCTAGCGTAC	80	1515	12	49.87	1594	1	0	1426	12	57.57	1498	1	0	1.1544
	GGGTACGACCGTCGTACGATTAGTGCAAGAGACGTAGCATTGATGTGCGAATGTCGACCTGAGACTAACGCCTAGCGTAC	80	1951	10	41.56	1959	1	0	1122	14	67.16	1161	1	0	1.61598
	GGGTACGACCGTCGTACGATGAAGTTTTCTTGATCGGTTCGACGTGACTGCCCTACCCCCGAGACTAACGCCTAGCGTAC	80	610	22	91.42	600	1	0	85	78	374.18	85	1	0	4.09298
	GGGTACGACCGTCGTACGATGGCGGCTGTTGTAACCTACGCGAATGCATGGTCCTAAATAGAGACTAACGCCTAGCGTAC	80	1711	11	45.71	1706	1	0	1600	11	52.77	1666	1	0	1.15445
	GGGTACGACCGTCGTACGATGGTTGTATCTAGGATAGTATGAAAACTCATCTTTCCTCGGAGACTAACGCCTAGCGTAC	79	135	59	245.18	135	1	0	533	24	115.13	536	1	0	0.469573
	GGGTACGACCGTCGTACGATCATTAGTTCTACTAGTGATTGCATGACCATTGTCGATCCCGAGACTAACGCCTAGCGTAC	80	610	22	91.42	632	1	0	687	20	95.94	706	1	0	1.04944
	GGGTACGACCGTCGTACGATGGTTGTATTACTAAGTTACGTTTAGTATTAGTGTCTGATTGAGACTAACGCCTAGCGTAC	80	375	30	124.67	377	1	0	732	19	91.15	761	1	0	0.73113
	GGGTACGACCGTCGTACGATGAACGATTTAATCATTCACCGGTGACAGTGTTGATGCCACGAGACTAACGCCTAGCGTAC	80	526	24	99.73	536	1	0	1122	14	67.16	1119	1	0	0.673418
	GGGTACGACCGTCGTACGATCGAGACTTATTCTCGTCACTTACGATCGGAGCGGGGTCAAGAGACTAACGCCTAGCGTAC	80	2277	9	37.4	2558	1	0	1024	15	71.96	1006	1	0	1.92406
	GGGTACGACCGTCGTACGATGTTCTTCTAAATGAAGGCTCGTGAGAGTTAGGTTGCACTCGAGACTAACGCCTAGCGTAC	80	375	30	124.67	390	1	0	223	41	196.69	229	1	0	1.57769
	GGGTACGACCGTCGTACGATTTTCGTGACGGTATTTGGGTAATAGTTGAGCTAATGTGGTGAGACTAACGCCTAGCGTAC	80	268	38	157.91	271	1	0	561	23	110.34	552	1	0	0.698752
	GGGTACGACCGTCGTACGATTCAAATCGTTAGCGTGACTACCCAAGAAGCTTGTAATAGCGAGACTAACGCCTAGCGTAC	80							1426	12	57.57	1419	1	0
	GGGTACGACCGTCGTACGATCCGGCACTTGTCTGGAAAGTACAAGGTTGGCCCCGGTTAGGAGACTAACGCCTAGCGTAC	80							1829	10	47.97	2016	1	0
	GGGTACGACCGTCGTACGATGGTCTATCTGATTAGTTCTGTTTAACAGACTAGTCAAGAACGAGACTAACGCCTAGCGTAC	81	239	41	170.38	237	1	0	561	23	110.34	559	1	0	0.647611
	GGGTACGACCGTCGTACGATTGTGCGTAAAGTGCAAATGTACGACAGAGATGTGCTCGTGAGACTAACGCCTAGCGTAC	79	1356	13	54.02	1442	1	0	1122	14	67.16	1109	1	0	1.24324
	GGGTACGACCGTCGTACGATGAAATCACAGCGGTGTTGATTCGAGCGATAGATCGTAGCTGAGACTAACGCCTAGCGTAC	80							2103	9	43.17	2218	1	0
	GGGTACGACCGTCGTACGATGTTCAATGTTGGTAAATTGAGCATACGATGGTTGTTGCTCGAGACTAACGCCTAGCGTAC	80	1211	14	58.18	1212	1	0	859	17	81.55	880	1	0	1.40168
	GGGTACGACCGTCGTACGATAGATCACGGTGACGTGAGTCTATGGTCGAGTGTTGTGCCGGAGACTAACGCCTAGCGTAC	80	2277	9	37.4	2320	1	0	1600	11	52.77	1568	1	0	1.41096
	GGGTACGACCGTCGTACGATCAAAGTTTACACTTTTGACGTCATGGCTGTATCCATCCCCGAGACTAACGCCTAGCGTAC	80	767	19	78.95	816	1	0	1426	12	57.57	1538	1	0	0.729196
	GGGTACGACCGTCGTACGATGGTTGTAGTCCATATGCTAGCTTACTTTCCGCGACAAGCTGAGACTAACGCCTAGCGTAC	80	103	74	307.51	104	1	0	82	79	378.98	81	1	0	1.23242
	GGGTACGACCGTCGTACGATGTAAATGGTATGATGCGGTTGTATGCCTTCGCTAATTGCGGAGACTAACGCCTAGCGTAC	80	415	28	116.35	412	1	0	2103	9	43.17	2086	1	0	0.371036
	GGGTACGACCGTCGTACGATGGTTGTTACCTTCGCGAAAGCGTTTGCTTCAGGTCAACTGGAGACTAACGCCTAGCGTAC	80	356	31	128.82	368	1	0	1426	12	57.57	1537	1	0	0.446903
	GGGTACGACCGTCGTACGATACACCAATGGTTGATTCATGGTGATTGTACGTATGGAAGTGAGACTAACGCCTAGCGTAC	80							2103	9	43.17	2224	1	0
	GGGTACGACCGTCGTACGATAGCGACATTGAGTCCAATTCGCGTGATGGTGTGTCCACGAGAGACTAACGCCTAGCGTAC	80	415	28	116.35	409	1	0	793	18	86.35	809	1	0	0.742157
c37	GGGTACGACCGTCGTACGATGGTTTAACATCGTGCAGACGAGGTGTAGTTTCACTTAAAGGAGACTAACGCCTAGCGTAC	80	37	145	602.55	37	1	0	120	62	297.43	119	1	0	0.493619
	GGGTACGACCGTCGTACGATGTAGCGATATGCGAGTACACGTGTGATGATCGTTCCCAAAGAGACTAACGCCTAGCGTAC	80							1285	13	62.36	1340	1	0
	GGGTACGACCGTCGTACGATCTTTTGATTGTATGTGGCTGCCCTACGGTGATGCGTTGGTGAGACTAACGCCTAGCGTAC	80	462	26	108.04	476	1	0	732	19	91.15	757	1	0	0.843669
	GGGTACGACCGTCGTACGATCTGCGTTTAGCGCTGAACGTGATGTCTGTTGTGCTCAGACGAGACTAACGCCTAGCGTAC	80							1600	11	52.77	1641	1	0
	GGGTACGACCGTCGTACGATCTGTTGGATTAAACAGGTTGGATGAATAGGTTGAACCTGTGAGACTAACGCCTAGCGTAC	80							2103	9	43.17	2170	1	0
	GGGTACGACCGTCGTACGATGAGTGATTCTCGTAGGTGGTAATGGGGTAGGTCTCTGTATGAGACTAACGCCTAGCGTAC	80							1829	10	47.97	1897	1	0
	GGGTACGACCGTCGTACGATCCGTTTGTGACTCATTCGGACAGTACAACAGTTGTCCTCAGAGACTAACGCCTAGCGTAC	80							859	17	81.55	853	1	0
	GGGTACGACCGTCGTACGATTGACGTATGGGGTTAGTGCCTCGCTGTGCTTATGTCGTGAGAGACTAACGCCTAGCGTAC	80	111	70	290.89	111	1	0	91	74	354.99	91	1	0	1.22036
	GGGTACGACCGTCGTACGATAGATAAGCGTAACGCTCTCTTGACTTCGATGGTTGCATCCGAGACTAACGCCTAGCGTAC	80	1211	14	58.18	1244	1	0	356	31	148.71	361	1	0	2.55603
	GGGTACGACCGTCGTACGATGGTATGCCCGCATAGGACGCCAGTGTCGTGATGTTTCATAGAGACTAACGCCTAGCGTAC	80	918	17	70.64	977	1	0	1024	15	71.96	1074	1	0	1.01869
	GGGTACGACCGTCGTACGATGCAGTCTTAATGACGTGCTCTTTAGCGATGAAGTCGGACCGAGACTAACGCCTAGCGTAC	80	1211	14	58.18	1286	1	0	646	21	100.74	639	1	0	1.73152
	GGGTACGACCGTCGTACGATGGTATGTCTAGAGACATATTCATCTTGCATAGGTCGGTCTGAGACTAACGCCTAGCGTAC	80	1356	13	54.02	1376	1	0	561	23	110.34	555	1	0	2.04258
	GGGTACGACCGTCGTACGATGGTCTGCAACAGCGATGGTATGTAGTCAGTGGATTCTCACGAGACTAACGCCTAGCGTAC	80	554	23	95.58	21	2	1	445	27	129.52	32	2	1	1.3551
	GGGTACGACCGTCGTACGATTAAGGTGTCAGCATCTTAACGTATTGTGCAGTTGTGCCACGAGACTAACGCCTAGCGTAC	80	842	18	74.8	892	1	0	280	36	172.7	281	1	0	2.30882
	GGGTACGACCGTCGTACGATGTTCAATCGTGACGCGTCGTAGGGTAAGTGCCATTTCCCAGAGACTAACGCCTAGCGTAC	80							2103	9	43.17	2058	1	0
	GGGTACGACCGTCGTACGATACCAATTGGTGTCATATGGACGGAAGTCTTCGAGACTAACGCCTAGCGTAC	71							1122	14	67.16	1133	1	0
	GGGTACGACCGTCGTACGATTGTGTGTGAACAGCATGCAAGTAAGTAGGTAGGTCGACTTGAGACTAACGCCTAGCGTAC	80	1001	16	66.49	1061	1	0	604	22	105.54	611	1	0	1.58731
	GGGTACGACCGTCGTACGATATGAGTCAAATCTCGCGTCGTGACGCATGGGTACCAAAGTGAGACTAACGCCTAGCGTAC	80							2103	9	43.17	2207	1	0
	GGGTACGACCGTCGTACGATCGATGGACAAGCCTTTGCGCGAGGATGTTATGTTTCAATCGAGACTAACGCCTAGCGTAC	80	1515	12	49.87	77	2	1	1426	12	57.57	78	2	1	1.1544
	GGGTACGACCGTCGTACGATGAAATCACCGTTAGGCTGGTTGTGCTCGGTTTAGCTGAAGAGACTAACGCCTAGCGTAC	79							1829	10	47.97	1986	1	0
	GGGTACGACCGTCGTACGATCTTCTAACGAAGATTGGCGATTGTTGTCCCTGATACGACAGAGACTAACGCCTAGCGTAC	80	1356	13	54.02	1365	1	0	732	19	91.15	753	1	0	1.68734
	GGGTACGACCGTCGTACGATGAGTAAGCATGGTACAATGGACAGTGCCTAACCACATCCCGAGACTAACGCCTAGCGTAC	80	1515	12	49.87	1581	1	0	476	26	124.73	479	1	0	2.5011
	GGGTACGACCGTCGTACGATGGTTCGTCTCCGTATAACAGGCAGGATGCCGTGTAATCACGAGACTAACGCCTAGCGTAC	80	1951	10	41.56	1951	1	0	476	26	124.73	474	1	0	3.0012
	GGGTACGACCGTCGTACGATGTGCGATATATATTCGTAGTTGTAGTCTACGGTTGAACCTGAGACTAACGCCTAGCGTAC	80	194	45	187	201	1	0	732	19	91.15	772	1	0	0.487433
	GGGTACGACCGTCGTACGATGATTTCGTATGAAGTCGAGTATGTCATGGTCGAAGAACCTGAGACTAACGCCTAGCGTAC	80	526	24	99.73	521	1	0	1600	11	52.77	1742	1	0	0.529129
	GGGTACGACCGTCGTACGATGAACTTCGTCGGCGATTTGACGGGTCTAGTTTCTTAACGGAGACTAACGCCTAGCGTAC	79	1515	12	49.87	1613	1	0	2103	9	43.17	2027	1	0	0.865651
	GGGTACGACCGTCGTACGATTAGCGGATTGCTAGTTGTACTGAACGCTTGACCCAGCAAGGAGACTAACGCCTAGCGTAC	80							1829	10	47.97	1825	1	0
	GGGTACGACCGTCGTACGATGCTTGTCAACACTGGCACCGGATGATGCGTTGTCTTACTCGAGACTAACGCCTAGCGTAC	80							1426	12	57.57	1409	1	0
	GGGTACGACCGTCGTACGATTTGCGTATGACATAGTCGCACCTTCTGCGCTTTAGCGCGTGAGACTAACGCCTAGCGTAC	80							935	16	76.76	985	1	0
	GGGTACGACCGTCGTACGATTAGAAACTACAGGTTTCTAGTAGTAGACGGATGATGTGCTGAGACTAACGCCTAGCGTAC	80	1515	12	49.87	1641	1	0	1829	10	47.97	1852	1	0	0.961901
	GGGTACGACCGTCGTACGATGTTGTCAAGTGGCAATCGTTCGATCGGAGGTGCACGCTTCGAGACTAACGCCTAGCGTAC	80							1600	11	52.77	1577	1	0
	GGGTACGACCGTCGTACGATCCGTTTGGCTAATAGCTAATGGATGTCCGATAGTCCTTTGAGACTAACGCCTAGCGTAC	79	2277	9	37.4	24	3	1	1285	13	62.36	6	3	1	1.66738
	GGGTACGACCGTCGTACGATTGATGATCGTACTGGAAGTCCCTGCGCCAGGTTAAGTCAAGAGACTAACGCCTAGCGTAC	80							2103	9	43.17	15	5	1
	GGGTACGACCGTCGTACGATTCATCAGAATTTGGTGGATAGTATGATGGGAGTGCTGCGAGACTAACGCCTAGCGTAC	78							1024	15	71.96	1077	1	0
	GGGTACGACCGTCGTACGATGGAGCTTTCAAAGCTGCAATTGTGGACGTCGATGCTCAACGAGACTAACGCCTAGCGTAC	80	1001	16	66.49	1084	1	0	372	30	143.92	388	1	0	2.16454
	GGGTACGACCGTCGTACGATCTGCATATACTTTAATAAAGTACCAAGGATAATGTCTGTAGAGACTAACGCCTAGCGTAC	80	194	45	187	198	1	0	859	17	81.55	857	1	0	0.436096
	GGGTACGACCGTCGTACGATGGTCGGATCAAGATCGAACAATTATCGAGATTGTCGCTTCGAGACTAACGCCTAGCGTAC	80	554	23	95.58	559	1	0	2103	9	43.17	2254	1	0	0.451664
	GGGTACGACCGTCGTACGATCAGATAAGCGATCGCCGATGGAGGCCTTAGCCTCAGTTTCGAGACTAACGCCTAGCGTAC	80	1951	10	41.56	2177	1	0	476	26	124.73	477	1	0	3.0012
	GGGTACGACCGTCGTACGATACATGAGTATCTGCGACTTGTAACGTACTTTCCCAACTCTGAGACTAACGCCTAGCGTAC	80	128	62	257.64	127	1	0	72	87	417.36	72	1	0	1.61993
	GGGTACGACCGTCGTACGATGAGGTCTTATAACAGCTTCATCGGACACGGGATGCACCTGGAGACTAACGCCTAGCGTAC	80	436	27	112.2	450	1	0	395	29	139.12	404	1	0	1.23993
	GGGTACGACCGTCGTACGATGGTGCTAACACCTCACAGCGCGACGCAACTACCTACACTCGAGACTAACGCCTAGCGTAC	80							1285	13	62.36	1379	1	0
	GGGTACGACCGTCGTACGATAGCTTAATGCTAAGATACGATGTAAATCAGTCGAACACCTGAGACTAACGCCTAGCGTAC	80	842	18	74.8	850	1	0	2103	9	43.17	2265	1	0	0.577139
	GGGTACGACCGTCGTACGATTAGCGATTTGTGCTAACTCTGCTCAGGTTGGCCTCATCCCGAGACTAACGCCTAGCGTAC	80	526	24	99.73	539	1	0	131	59	283.03	131	1	0	2.83796
	GGGTACGACCGTCGTACGATTGTCAAGCTAATTTGATAACCGAATGCGTGTCGAAACTCAGAGACTAACGCCTAGCGTAC	80							2103	9	43.17	2176	1	0
	GGGTACGACCGTCGTACGATGGGTCGGAATCCAGTACGGCAGGTAGAGGTTTCACAATTTGAGACTAACGCCTAGCGTAC	80	1711	11	45.71	1829	1	0	1285	13	62.36	1272	1	0	1.36425
	GGGTACGACCGTCGTACGATGAGTGCGGCGAACCGGCCTTGCGTTTACGTGTTAGATCGAGAGACTAACGCCTAGCGTAC	80	1951	10	41.56	2061	1	0	687	20	95.94	697	1	0	2.30847
	GGGTACGACCGTCGTACGATCTGCGTAAGTAGATGACGACTGGTCCTACTTCGGCTTCGCGAGACTAACGCCTAGCGTAC	80	842	18	74.8	872	1	0	372	30	143.92	375	1	0	1.92406
	GGGTACGACCGTCGTACGATCATATTTCTTAAGAGATGTGACCAGTGCGGTGGTTAAGCCGAGACTAACGCCTAGCGTAC	80	767	19	78.95	817	1	0	2103	9	43.17	2255	1	0	0.546802
	GGGTACGACCGTCGTACGATTGTTCCTTCGGGAACCATTGAATGACGGAGTGTGTGTCGAGAGACTAACGCCTAGCGTAC	80	767	19	78.95	812	1	0	414	28	134.32	416	1	0	1.70133
	GGGTACGACCGTCGTACGATACATATTTTTATATGTGACGTGTGACAGTCAATGCTCGACGAGACTAACGCCTAGCGTAC	80	239	41	170.38	240	1	0	167	51	244.66	167	1	0	1.43597
	GGGTACGACCGTCGTACGATAAAGTACGACCAAAAGTACCTTCGCAGTGCATAAGTCGTAGAGACTAACGCCTAGCGTAC	80	255	39	162.07	259	1	0	533	24	115.13	526	1	0	0.710372
	GGGTACGACCGTCGTACGATTAGTGCTCAAGAGGCTTGACACTGATTGTGCAGGTTGTGTGAGACTAACGCCTAGCGTAC	80							1600	11	52.77	1564	1	0
	GGGTACGACCGTCGTACGATTTGCTTCGCAAGAATGCAAGTCTGCGCCTGTCATTACTCAGAGACTAACGCCTAGCGTAC	80	1515	12	49.87	1546	1	0	1285	13	62.36	1347	1	0	1.25045
	GGGTACGACCGTCGTACGATGGTGGTAACCAGACGCTTGGTTAAAACTTTACTTAACGTAGAGACTAACGCCTAGCGTAC	80	216	43	178.69	222	1	0	1829	10	47.97	1788	1	0	0.268454
	GGGTACGACCGTCGTACGATGGGAAGTGTTATTCTCATCGTCACTAGTGGTCGCTATCCTGAGACTAACGCCTAGCGTAC	80							1600	11	52.77	1713	1	0
	GGGTACGACGTCGTACGATGGTTTCGTACTCCGTATGTTATGTAAAGGTTTCCTTGAAGGAGACTAACGCCTAGCGTAC	79	248	40	166.22	248	1	0	196	45	215.87	197	1	0	1.2987
	GGGTACGACCGTCGTACGATGACGTGAAAAATCGTCCATTGTATTGGCGTATGTGTACTCGAGACTAACGCCTAGCGTAC	80							1426	12	57.57	1474	1	0
	GGGTACGACCGTCGTACGATGGCTATTTAGTCGATCGTAGGTGTGTTGGACCTCTCTCCTGAGACTAACGCCTAGCGTAC	80	767	19	78.95	805	1	0	1122	14	67.16	1197	1	0	0.850665
	GGGTACGACCGTCGTACGATCTGAGTTATCATGTCGTGACGACAAGATTGTCAAGCCCAACGAGACTAACGCCTAGCGTAC	81	918	17	70.64	965	1	0	561	23	110.34	565	1	0	1.562
	GGGTACGACCGTCGTACGATGCTTGATAATGTCAGGCCGTACGATTGCCATACCTGGGTTGAGACTAACGCCTAGCGTAC	80	918	17	70.64	951	1	0	1285	13	62.36	1286	1	0	0.882786
	GGGTACGACCGTCGTACGATCAAGCTATTCTTGATCATATGATGTACATACCCACTCCCAGAGACTAACGCCTAGCGTAC	80	1515	12	49.87	1556	1	0	1024	15	71.96	1010	1	0	1.44295
	GGGTACGACCGTCGTACGATCAATGCTATAGTCTTGATGGTAGGTCGGAACTGGCCAAGAGAGACTAACGCCTAGCGTAC	80	610	22	91.42	629	1	0	1122	14	67.16	1230	1	0	0.734631
	GGGTACGACCGTCGTACGATGAGTTCTTAGATAGGGAACACATGGTAAGACTGTATACCTGAGACTAACGCCTAGCGTAC	80	662	21	87.27	665	1	0	1829	10	47.97	1896	1	0	0.549673
	GGGTACGACCGTCGTACGATGGAGCTAACTCAATTGTGCGTAACGAGTTATTGTGCCCAAGAGACTAACGCCTAGCGTAC	80	1951	10	41.56	2008	1	0	1426	12	57.57	1520	1	0	1.38523
	GGGTACGACCGTCGTACGATTTCACTAATAATGTTACGCAAGCTAACGTTTCACGAGGATGAGACTAACGCCTAGCGTAC	80							2103	9	43.17	2268	1	0
	GGGTACGACCGTCGTACGATCAGTGTCTAATCACTGAGCGAGATGGTTCTACCACGCTGCGAGACTAACGCCTAGCGTAC	80							1600	11	52.77	1560	1	0
	GGGTACGACCGTCGTACGATACTTAAGGCGAAAGCTTGGTATCATGCGAGAGGAAGTGCCGAGACTAACGCCTAGCGTAC	80	1711	11	45.71	1800	1	0	1600	11	52.77	1752	1	0	1.15445
	GGGTACGACCGTCGTACGATGGTTTTACCCCGTATCCAAGTATCGCCCGCGCCAAGTCGTGAGACTAACGCCTAGCGTAC	80	1515	12	49.87	1543	1	0	1285	13	62.36	1355	1	0	1.25045
	GGGTACGACCGTCGTACGATCTCAGTCATATCTGGGTCTTGCTGTGACGGAAGTGCCTAAGAGACTAACGCCTAGCGTAC	80							1829	10	47.97	1828	1	0
	GGGTACGACCGTCGTACGATCTAGTCTTATAGATTGTACGGACTCGTATCTCTCCGCGTTGAGACTAACGCCTAGCGTAC	80	918	17	70.64	919	1	0	1829	10	47.97	1846	1	0	0.679077
	GGGTACGACCGTCGTACGATGATCATTCGATCGTAGTGCGAACGATTGTATCTCGTACTGGGAGACTAACGCCTAGCGTAC	81	415	28	116.35	420	1	0	2103	9	43.17	2132	1	0	0.371036
	GGGTACGACCGTCGTACGATAGTTCCATATAGGATCTAGCGTAGAAATGTGTCGTGCAAAGAGACTAACGCCTAGCGTAC	80	326	33	137.13	325	1	0	306	34	163.1	316	1	0	1.18938
	GGGTACGACCGTCGTACGATGGCTTGAAATCATGCTATCAAATGCGACTGGCTACTCGGTGAGACTAACGCCTAGCGTAC	80	494	25	103.89	500	1	0	356	31	148.71	355	1	0	1.43142
	GGGTACGACCGTCGTACGATAGTGAGCTTAAAACAGCTCGGTATTGACGACGACGTGCTTGAGACTAACGCCTAGCGTAC	80							1426	12	57.57	1505	1	0
	GGGTACGACCGTCGTACGATCAATGTTAATCATTGCTAACGACGTAAGTACCGCCGACGCGAGACTAACGCCTAGCGTAC	80	554	23	95.58	557	1	0	1285	13	62.36	1296	1	0	0.652438
	GGGTACGACCGTCGTACGATGGTTTGTGCCGTCTTGACTGTTGCTTTGTTAGTAATGGTTGAGACTAACGCCTAGCGTAC	80	842	18	74.8	897	1	0	1426	12	57.57	1421	1	0	0.769652
	GGGTACGACCGTCGTACGATGAATCGTGCATTGGTTTATCGTGTCGATGGAAGGATCTACGAGACTAACGCCTAGCGTAC	80	526	24	99.73	520	1	0	859	17	81.55	849	1	0	0.817708
	GGGTACGACCGTCGTACGATCGAAAGATATTACGGCGGATGCGTGGTAACGGAAATTCCGAGACTAACGCCTAGCGTAC	79	662	21	87.27	658	1	0	859	17	81.55	904	1	0	0.934456
	GGGTACGACCGTCGTACGATTTGTCCGTAACGACATATGGTAACAGACGTGTTGATACCTGAGACTAACGCCTAGCGTAC	80	1356	13	54.02	1474	1	0	1024	15	71.96	1055	1	0	1.3321
	GGGTACGACCGTCGTACGATAGTAAGCATCAGCTTGACGTCGCATCATGGTTAGTATTCCGAGACTAACGCCTAGCGTAC	80	1515	12	49.87	1527	1	0	687	20	95.94	710	1	0	1.9238
	GGGTACGACCGTCGTACGATTCATGGAGATTTTCCATGAAGGTAGGATGAGTTGGCACCAGAGACTAACGCCTAGCGTAC	80	767	19	78.95	828	1	0	732	19	91.15	764	1	0	1.15453
	GGGTACGACCGTCGTACGATCGCCTCTCAAAGGTGGTTGTCTACTAACGGCAACGGACCCGAGACTAACGCCTAGCGTAC	80							1600	11	52.77	1635	1	0
	GGGTACGACCGTCGTACGATAAGCAGTTAAATGCTGTCGCACGACATTTTAGTTGTGCCTGAGACTAACGCCTAGCGTAC	80	216	43	178.69	217	1	0	1285	13	62.36	1349	1	0	0.348984
	GGGTACGACCGTCGTACGATTACCATAACAATGGTGACGGATATTACGATGTCGTGTCAGGAGACTAACGCCTAGCGTAC	80							1426	12	57.57	1398	1	0
	GGGTACGACCGTCGTACGATGAGAGATGCAAATTTCTTTATCTGCGACCTAGTCTTGCCCGAGACTAACGCCTAGCGTAC	80	415	28	116.35	423	1	0	1829	10	47.97	1970	1	0	0.412291
	GGGTACGACCGTCGTACGATGTGTCCAATTTGGTACTCGTGCTAATGGAACGTACAAGGTGAGACTAACGCCTAGCGTAC	80	842	18	74.8	845	1	0	604	22	105.54	599	1	0	1.41096
	GGGTACGACCGTCGTACGATATCGAACTGATGGAGTACGATAATAGGTCTAGTGGTCCATGAGACTAACGCCTAGCGTAC	80	436	27	112.2	453	1	0	604	22	105.54	612	1	0	0.940642
	GGGTACGACCGTCGTACGATAAGTGTGACGGGGCGGTTTATCCGCAAGGTGTTAGTTTGTGAGACTAACGCCTAGCGTAC	80	918	17	70.64	958	1	0	561	23	110.34	562	1	0	1.562
	GGGTACGACCGTCGTACGATAGCCTTGAAAGGGGCTGTCTTTAGATGGTCAGATTACCTGGAGACTAACGCCTAGCGTAC	80							859	17	81.55	901	1	0
	GGGTACGACCGTCGTACGATGCGTGTACAGGGTTGTGCTAAGCTACGGTGTTAAGACATAGAGACTAACGCCTAGCGTAC	80	1104	15	62.33	1106	1	0	2103	9	43.17	2332	1	0	0.692604
	GGGTACGACCGTCGTACGATTCGATAACCGGATCTGACGATGTTAGTGCTCCACTCGTCCGAGACTAACGCCTAGCGTAC	80							1024	15	71.96	1076	1	0
	GGGTACGACCGTCGTACGATAGATGAGTAATCATTTGCCGTACGTGACGTGAAATTGCCCGAGACTAACGCCTAGCGTAC	80							2103	9	43.17	2325	1	0
	GGGTACGACCGTCGTACGATGTATGTTGAAAGCATACCTACGATGTTGTGATTGTGCCACGAGACTAACGCCTAGCGTAC	80	767	19	78.95	823	1	0	232	40	191.89	232	1	0	2.43053
	GGGTACGACCGTCGTACGATAGTGGATGAAGAATCCACTGTAGTGTGAACGTTTGTGCCGGAGACTAACGCCTAGCGTAC	80	286	36	149.6	282	1	0	280	36	172.7	280	1	0	1.15441
	GGGTACGACCGTCGTACGATAGTTCTATGTAGAACTTACGTAGTGCGAGTCCTATTCCCAAGAGACTAACGCCTAGCGTAC	81							1600	11	52.77	1649	1	0
	GGGTACGACCGTCGTACGATGGTCGTCGTTTGTTAGGACAATGTCGTGAAGTATCACTTCGAGACTAACGCCTAGCGTAC	80	239	41	170.38	243	1	0	356	31	148.71	363	1	0	0.872814
	GGGTACGACCGTCGTACGATCACAGGCATAAGTGTCAGTGATAACGTACGGTTGACTCGAGAGACTAACGCCTAGCGTAC	80	716	20	83.11	723	1	0	333	32	153.51	347	1	0	1.84707
	GGGTACGACCGTCGTACGATTCAAGAAATAAAATCTCGAATTGTGCGAAGAGGTCAAACTGAGACTAACGCCTAGCGTAC	80							2103	9	43.17	2233	1	0
	GGGTACGACCGTCGTACGATCATCTTTTAGATGAAGTCTAGTTACGAAGGCCGTAAGCTCGAGACTAACGCCTAGCGTAC	80							1426	12	57.57	1392	1	0
	GGGTACGACCGTCGTACGATGCAGCTTTTGCTGACATTGTACTATGGAAGCATCCTCGCGGAGACTAACGCCTAGCGTAC	80	1951	10	41.56	2094	1	0	1285	13	62.36	1260	1	0	1.50048
	GGGTACGACCGTCGTACGATATCGTATAGGCGATTCTACGGCAGTTACGTGCCTAACGGCGAGACTAACGCCTAGCGTAC	80	1211	14	58.18	1270	1	0	1829	10	47.97	1841	1	0	0.82451
	GGGTACGACCGTCGTACGATCATATTCTATATGAATGTGGTGGTGGCGAGGTCAGCGCCTGAGACTAACGCCTAGCGTAC	80	2277	9	37.4	2530	1	0	2103	9	43.17	2315	1	0	1.15428
	GGGTACGACCGTCGTACGATGAACATTGATGTGTTCATTGGTTTGACTGTTCCGTGTCCCGAGACTAACGCCTAGCGTAC	80	298	35	145.44	306	1	0	185	47	225.47	185	1	0	1.55026
	GGGTACGACCGTCGTACGATAATATGTCAATATCTTGACTAATCTGCGATGGACGGACCTGAGACTAACGCCTAGCGTAC	80	716	20	83.11	712	1	0	732	19	91.15	776	1	0	1.09674
	GGGTACGACCGTCGTACGATTCATCAATAATTGTTGAACTCGTCTATGAGCTGTATCTCGAGACTAACGCCTAGCGTAC	79							1600	11	52.77	1585	1	0
	GGGTACGACCGTCGTACGATGGGAATGTTCCCTTTTACGATGTGTACCTCGAGCGCTAAAGAGACTAACGCCTAGCGTAC	80							935	16	76.76	966	1	0
	GGGTACGACCGTCGTACGATACGCTAAAGTCGAATCGTTCAATGAGTCGTGACCATGGGCGAGACTAACGCCTAGCGTAC	80	206	44	182.84	206	1	0	124	61	292.63	125	1	0	1.60047
	GGGTACGACCGTCGTACGATCGGTCAACCAAGTTAGGGATAGTGTAAGCATTTGAGTGCCGAGACTAACGCCTAGCGTAC	80	93	78	324.13	93	1	0	111	64	307.02	110	1	0	0.947213
	GGGTACGACCGTCGTACGATGATTCTCAAGGAAGAAATCGGCTTCGGTTGAGCTCAAGAGAGACTAACGCCTAGCGTAC	79							1600	11	52.77	1603	1	0
	GGGTACGACCGTCGTACGATGCGTTCATAATCGAACCTCGTAATGAAGCAGGTCGAACCTGAGACTAACGCCTAGCGTAC	80							1285	13	62.36	1353	1	0
	GGGTACGACGTCGTACGATAAACCGTAGGACGTGAAATACCAAGCATGTTGTTAGTCCAGAGACTAACGCCTAGCGTAC	79							1829	10	47.97	1869	1	0
	GGGTACGACCGTCGTACGATGCGAATGGATTTAATGTCCATTATGCTAAGTACACGGTGCGAGACTAACGCCTAGCGTAC	80	206	44	182.84	208	1	0	533	24	115.13	546	1	0	0.629676
	GGGTACGACCGTCGTACGATGTGGACAAACATGTCTTCGTTGTCCTACGTGTGGTACCTGGAGACTAACGCCTAGCGTAC	80	462	26	108.04	485	1	0	561	23	110.34	577	1	0	1.02129
	GGGTACGACCGTCGTACGATAAGGACGTAATGTCTGATTTGTACGTTTGTGTCAAACCAAGAGACTAACGCCTAGCGTAC	80	41	137	569.31	42	1	0	46	126	604.45	48	1	0	1.06172
	GGGTACGACCGTCGTACGATAGTACCATTTATTGGGCTATACTGTTGACTGTTGTGCACCGAGACTAACGCCTAGCGTAC	80	326	33	137.13	334	1	0	372	30	143.92	378	1	0	1.04952
	GGGTACGACCGTCGTACGATAAGACATTAAGCAAGCTCAGAGACTAACGCCTAGCGTAC	59							2103	9	43.17	2128	1	0
	GGGTACGACCGTCGTACGATATGCTAGTAAATGGTGTATTGGTAAGAATGGTTTGGCCCTGAGACTAACGCCTAGCGTAC	80	662	21	87.27	687	1	0	1024	15	71.96	1050	1	0	0.824567
	GGGTACGACCGTCGTACGATGGTTACGGCGGTGGAACTCTACGTTTGTGTTATCTCTCTCGAGACTAACGCCTAGCGTAC	80	610	22	91.42	648	1	0	604	22	105.54	602	1	0	1.15445
	GGGTACGACCGTCGTACGATGTTCAAGATCATCGCTAACAGACTGTTTGTACAACACCCTGAGACTAACGCCTAGCGTAC	80	1515	12	49.87	1620	1	0	1122	14	67.16	1121	1	0	1.3467
	GGGTACGACCGTCGTACGATAAGTATAGTCGTAAGATGGCGTCCCTGCGCAGGCAATAGCGAGACTAACGCCTAGCGTAC	80							2103	9	43.17	2301	1	0
	GGGTACGACCGTCGTACGATCTATCGTGTTTGACGGAGACTCGTAGTACCCATTATCCCGAGACTAACGCCTAGCGTAC	79							2103	9	43.17	2121	1	0
	GGGTACGACCGTCGTACGATAGAGCTATTATTAGCTTTGCGTGCATCTGCGGTGGGCCTGGAGACTAACGCCTAGCGTAC	80	767	19	78.95	757	1	0	1285	13	62.36	1315	1	0	0.789867
	GGGTACGACCGTCGTACGATCGTTTAGTTTATACTGGACGATTGTATGGCAGTACATCCGAGACTAACGCCTAGCGTAC	79	2277	9	37.4	2460	1	0	1426	12	57.57	1485	1	0	1.5393
	GGGTACGACCGTCGTACGATGGTTTAGGCCTAGTATTGTATGGGTGCATGTTCTCTTAACGAGACTAACGCCTAGCGTAC	80	554	23	95.58	573	1	0	1024	15	71.96	1038	1	0	0.752877
	GGGTACGACCGTCGTACGATACACTCATTTCATGGGTAATCGTTCGTTAGGTCCTATCTGGAGACTAACGCCTAGCGTAC	80	1104	15	62.33	1184	1	0	1122	14	67.16	1175	1	0	1.07749
	GGGTACGACCGTCGTACGATCGGTGGTTCACCATTGATTGCGACAGGTAGTATCTCGTGCGAGACTAACGCCTAGCGTAC	80	1104	15	62.33	1157	1	0	646	21	100.74	654	1	0	1.61624
	GGGTACGACCGTCGTACGATTATAAATCGCTACTAGACTGGCGGAATCCTCGACCTATGCGAGACTAACGCCTAGCGTAC	80							732	19	91.15	765	1	0
	GGGTACGACCGTCGTACGATGAGTTGAAATGCTTAGAGTTAGACTGCGATCGTCCTAAATGAGACTAACGCCTAGCGTAC	80	2277	9	37.4	2198	1	0	1285	13	62.36	1319	1	0	1.66738
	GGGTACGACCGTCGTACGATTAGTACTGACGATATGTACTCAGTTTATGCTCAACGAAGAGAGACTAACGCCTAGCGTAC	80							1829	10	47.97	1920	1	0
	GGGTACGACCGTCGTACGATTTACCGTTCAATGTGCGACGAGGTGAAGATTCTCAACTTTGAGACTAACGCCTAGCGTAC	80	90	80	332.44	90	1	0	111	64	307.02	113	1	0	0.923535
	GGGTACGACCGTCGTACGATCAGCTTATCTTGCTGATTGGTAGATGTGCTCGTGACCTAAGAGACTAACGCCTAGCGTAC	80	1104	15	62.33	1150	1	0	445	27	129.52	443	1	0	2.07797
	GGGTACGACCGTCGTACGATGAGCAAGTAAGCTTCTTGCTGAAGGCGACGTGTTAGACCTGAGACTAACGCCTAGCGTAC	80	1211	14	58.18	1250	1	0	687	20	95.94	698	1	0	1.64902
	GGGTACGACCGTCGTACGATCTTGCTGTAAAACACCACGATCATGCGGCCATGTCGTGCAGAGACTAACGCCTAGCGTAC	80							2103	9	43.17	2146	1	0
	GGGTACGACCGTCGTACGATGACGGTGTACTTCTTATGTTAGGATGGATTTGTTTCGAAAGAGACTAACGCCTAGCGTAC	80	1356	13	54.02	5	2	1	561	23	110.34	22	2	1	2.04258
	GGGTACGACCGTCGTACGATGATTGTCTCGTTCGATGGTGGTGTCGTCCACTGTTGAAGTGAGACTAACGCCTAGCGTAC	80	255	39	162.07	260	1	0	120	62	297.43	121	1	0	1.83519
	GGGTACGACCGTCGTACGATACAGGCAACTGTCTCGTTACACGATCCTATCTCGCGGGTTGAGACTAACGCCTAGCGTAC	80	2277	9	37.4	2224	1	0	306	34	163.1	309	1	0	4.36096
	GGGTACGACCGTCGTACGATCAGTCGATAAATGTTGATTGGTCGACGTTATGGGGTATCTGAGACTAACGCCTAGCGTAC	80	356	31	128.82	355	1	0	445	27	129.52	447	1	0	1.00543
	GGGTACGACCGTCGTACGATAAACGTCTTCGTTCTTACCCATTGAGGCTGTCTACATTAGGAGACTAACGCCTAGCGTAC	80							1600	11	52.77	1717	1	0
	GGGTACGACCGTCGTACGATTTGCCTAACATAGGTAAAATCCACGATGTGTATGATGCCCGAGACTAACGCCTAGCGTAC	80	767	19	78.95	803	1	0	1829	10	47.97	1883	1	0	0.6076
	GGGTACGACCGTCGTACGATTCTAATGTTCTGTTAGAGTCGTTGAGTGTGTCATGTCCATGAGACTAACGCCTAGCGTAC	80	462	26	108.04	468	1	0	107	67	321.41	107	1	0	2.97492
	GGGTACGACCGTCGTACGATCAACCAAATCAGGTAGATCTTTACTCGATGGTCTGGCCCAGAGACTAACGCCTAGCGTAC	80	1951	10	41.56	1912	1	0	1122	14	67.16	1212	1	0	1.61598
	GGGTACGACCGTCGTACGATCGATCATAATAGATTGACCCGTACTACGGCTTCATGACCCGAGACTAACGCCTAGCGTAC	80							1829	10	47.97	1979	1	0
	GGGTACGACCGTCGTACGATGGTACGTATCAGCTAGCGAAAGTCTATCATGTGCATCATGGAGACTAACGCCTAGCGTAC	80	268	38	157.91	267	1	0	859	17	81.55	852	1	0	0.516433
	GGGTACGACCGTCGTACGATCATGTACGCGTTTGATACTTCCCGTATCCTTGCCTACCCCGAGACTAACGCCTAGCGTAC	80							2103	9	43.17	2156	1	0
	GGGTACGACCGTCGTACGATGTCAGAATATGATAGAGTGATGATGGTTTCGTGCAAAGTCGAGACTAACGCCTAGCGTAC	80	1104	15	62.33	1104	1	0	2103	9	43.17	2282	1	0	0.692604
	GGGTACGACCGTCGTACGATAACTGATTTAAAGTATGCAAAGCGATGTTTCCTAATTTGGGAGACTAACGCCTAGCGTAC	80	150	54	224.4	149	1	0	1122	14	67.16	1194	1	0	0.299287
	GGGTACGACCGTCGTACGATGGGTGTTTTGCAACATCTAAAAGACGACGTGTGGGACCGAGAGACTAACGCCTAGCGTAC	80	716	20	83.11	728	1	0	1122	14	67.16	1115	1	0	0.808086
	GGGTACGACCGTCGTACGATTTGCGTTTCAAGCGCCAATTTATGCATGTGTCGTGCACCAGAGACTAACGCCTAGCGTAC	80	1001	16	66.49	1050	1	0	1600	11	52.77	1545	1	0	0.793653
	GGGTACGACCGTCGTACGATGGAAGTGCCTTCCTGGTTTTCAAGTTAGTTTGAAGATCTGGAGACTAACGCCTAGCGTAC	80	767	19	78.95	814	1	0	935	16	76.76	997	1	0	0.972261
	GGGTACGACCGTCGTACGATCAGTGTTTAACTAACTGAGAGTAGGACTTGTCAAATACCCGAGACTAACGCCTAGCGTAC	80	918	17	70.64	979	1	0	2103	9	43.17	2269	1	0	0.611127
	GGGTACGACCGTCGTACGATGGTGCTTTAAGAAGCGCTATCCTACGGTTTGTTCGTGCCAGAGACTAACGCCTAGCGTAC	80	767	19	78.95	787	1	0	646	21	100.74	646	1	0	1.276
	GGGTACGACCGTCGTACGATGACGTCTCTCAAATGAGACGATGTCGTGATGTTCGCGCTCGAGACTAACGCCTAGCGTAC	80	1515	12	49.87	1539	1	0	561	23	110.34	590	1	0	2.21255
	GGGTACGACCGTCGTACGATGGAAGTGCCACGGAACGGTTGGTCGTTGGTTTCAAGATGCGAGACTAACGCCTAGCGTAC	80	554	23	95.58	567	1	0	356	31	148.71	354	1	0	1.55587
	GGGTACGACCGTCGTACGATGTTGCGTAATGCGGCATTGTTCCTGGCGATGGTTGACAACGAGACTAACGCCTAGCGTAC	80							2103	9	43.17	2228	1	0
	GGGTACGACCGTCGTACGATGCTGTTTTGACATGCAACAGGCACGACGGGGCGATAGTTAGAGACTAACGCCTAGCGTAC	80	1951	10	41.56	1979	1	0	2103	9	43.17	2122	1	0	1.03874
	GGGTACGACCGTCGTACGATGGTTGTTAACCTAAGCGCAATGGAGGTAACAGTCTTGTATGAGACTAACGCCTAGCGTAC	80	68	100	415.55	68	1	0	66	100	479.72	66	1	0	1.15442
	GGGTACGACCGTCGTACGATCACAATCGATATGACGGAACAAGTGCATTGGTCTCCATCGGAGACTAACGCCTAGCGTAC	80	1951	10	41.56	2018	1	0	1024	15	71.96	1009	1	0	1.73147
	GGGTACGACCGTCGTACGATAATCGCGTGCGAGTGTTGTTGATCCCAATGACGTAATGTCGAGACTAACGCCTAGCGTAC	80	610	22	91.42	610	1	0	120	62	297.43	122	1	0	3.25345
	GGGTACGACCGTCGTACGATGAACTATTCCATTTCGGGATATCAGACTGCGATGGAGTGCGAGACTAACGCCTAGCGTAC	80	194	45	187	193	1	0	604	22	105.54	614	1	0	0.564385
	GGGTACGACCGTCGTACGATGCTATATGAAAGATTAGTATCGAACTTGGGTTGTATCAGTGAGACTAACGCCTAGCGTAC	80	1104	15	62.33	1111	1	0	793	18	86.35	781	1	0	1.38537
	GGGTACGACCGTCGTACGATGTTGAAAGACTTCGTATGAGAAAGGTTGGTGACCTCGTGCGAGACTAACGCCTAGCGTAC	80	1001	16	66.49	1033	1	0	320	33	158.31	323	1	0	2.38096
	GGGTACGACCGTCGTACGATGGGTTATTCCTAAGACGACTGTGTCTAATGGCCCTGCGCGGAGACTAACGCCTAGCGTAC	80							1285	13	62.36	1372	1	0
	GGGTACGACCGTCGTACGATGGTCGATACAACGCTGTTTGTTTATTCTCGTGTTTTTTTACGAGACTAACGCCTAGCGTAC	81	1711	11	45.71	16	3	2	2103	9	43.17	86	3	2	0.944432
	GGGTACGACCGTCGTACGATTGAATGTCGTGTGAGTCAGGAAATACCTCCCTCTCCCTTGAGACTAACGCCTAGCGTAC	79							1426	12	57.57	1394	1	0
	GGGTACGACCGTCGTACGATGATTCAGCATTGAGTCAGTTTGTCACAACGGTTGCCATCCGAGACTAACGCCTAGCGTAC	80							1829	10	47.97	2007	1	0
	GGGTACGACCGTCGTACGATCTCGTTAGCAAGTAACGCCATCGTAGCGGTCTACCCACCCGAGACTAACGCCTAGCGTAC	80							1829	10	47.97	1915	1	0
	GGGTACGACCGTCGTACGATTGTCTTAATGGCTTCGTCACATACGTCGTGCCCAGACGGCGAGACTAACGCCTAGCGTAC	80							732	19	91.15	728	1	0
	GGGTACGACCGTCGTACGATATCGTGCTACACGGTATAACGACGACGGAGTGTTAGTTTGAGACTAACGCCTAGCGTAC	79	1104	15	62.33	923	2	1	859	17	81.55	716	2	1	1.30836
	GGGTACGACCGTCGTACGATGGATAACAAATCCGGTTACGACAGTGTCAAGTAAACCGACGAGACTAACGCCTAGCGTAC	80							2103	9	43.17	2108	1	0
	GGGTACGACCGTCGTACGATAAGATGAACAAACACTTACCGTAGTGACGATGATGTATCCGAGACTAACGCCTAGCGTAC	80	1356	13	54.02	1392	1	0	1600	11	52.77	1590	1	0	0.97686
	GGGTACGACCGTCGTACGATAGGAATATCTACGAGTGGTGGTACCCGGCGAATGTGACTCGAGACTAACGCCTAGCGTAC	80							859	17	81.55	2	4	1
	GGGTACGACCGTCGTACGATGCTGCATAAAGTATGCGGCATTTACACGTGGTCTGTCCAGAGACTAACGCCTAGCGTAC	79	1711	11	45.71	1677	1	0	1426	12	57.57	1503	1	0	1.25946
	GGGTACGACCGTCGTACGATCGACAGTCTATCCCTGCAAGGCATGTTAGCCTGGCAAACAGAGACTAACGCCTAGCGTAC	80							1829	10	47.97	1762	1	0
	GGGTACGACCGTCGTACGATGAGGACTTAAATGAAGTTCTCATGTGAGATGGTTGTTTCCGAGACTAACGCCTAGCGTAC	80	716	20	83.11	750	1	0	859	17	81.55	888	1	0	0.98123
	GGGTACGACCGTCGTACGATGCAATAGCAGAATACGATGTGTGTTCCTGTACCCGACGGCGAGACTAACGCCTAGCGTAC	80							1600	11	52.77	1629	1	0
	GGGTACGACCGTCGTACGATCAGCTTACATAGCAGGATCGTGCTGACCGCGTAAGTCCATGAGACTAACGCCTAGCGTAC	80	1356	13	54.02	1393	1	0	1024	15	71.96	1031	1	0	1.3321
	GGGTACGACCGTCGTACGATCGATGATGTCGATTATGCGCACTGTTTGTTACCTATAAGCGAGACTAACGCCTAGCGTAC	80	1001	16	66.49	1054	1	0	859	17	81.55	841	1	0	1.2265
	GGGTACGACCGTCGTACGATCATGTTAATAATTAGCCTGATTTTGACGGTGTGTAAGTTCGAGACTAACGCCTAGCGTAC	80							1600	11	52.77	1718	1	0
	GGGTACGACCGTCGTACGATAGTCATTTTGACTCGTTCCGATGGATTCGCACCACCTCCTGAGACTAACGCCTAGCGTAC	80	326	33	137.13	323	1	0	333	32	153.51	330	1	0	1.11945
	GAGTACGACCGTCGTACGATGAGTCGTTTCTCTACGATGGGACTATGTCATGGTTATACCGAGACTAACGCCTAGCGTAC	80							859	17	81.55	3	2	1
	GGGTACGACCGTCGTACGATGGACACATACATAGTGTTCGTAGTTCGACGTGTTAAGTCCGAGACTAACGCCTAGCGTAC	80	1515	12	49.87	1602	1	0	476	26	124.73	472	1	0	2.5011
	GGGTACGACCGTCGTACGATCTATGGAGTTTATTCGATGGATCTGACTCGGTTGGACCACAGAGACTAACGCCTAGCGTAC	81	2277	9	37.4	2451	1	0	1829	10	47.97	1966	1	0	1.28262
	GGGTACGACCGTCGTACGATTTACGTTAAATGCGTGATCGTATTTGCATGGTGGACCAGAGAGACTAACGCCTAGCGTAC	80	1211	14	58.18	1297	1	0	1122	14	67.16	1172	1	0	1.15435
	GGGTACGACCGTCGTACGATGTAGGACTATGCATAGTACTACTCGTGTGATAGTCTTGCCGAGACTAACGCCTAGCGTAC	80	526	24	99.73	530	1	0	1600	11	52.77	1608	1	0	0.529129
	GGGTACGACCGTCGTACGATCTTGTAGAACAAGATTGTAGGATGTGTCAGCTATCTCGGCGAGACTAACGCCTAGCGTAC	80	84	84	349.06	84	1	0	56	108	518.1	56	1	0	1.48427
	GGGTACGACCGTCGTACGATTGACAGTCCAATTGGGCCTCAATGACGATGCTCGACCTAGGAGACTAACGCCTAGCGTAC	80	842	18	74.8	877	1	0	372	30	143.92	391	1	0	1.92406
	GGGTACGACCGTCGTACGATCCCTTGGTGGTCGTAGGATTCAATCCGTATGTGTTGTCCTGAGACTAACGCCTAGCGTAC	80	842	18	74.8	899	1	0	502	25	119.93	523	1	0	1.60334
	GGGTACGACCGTCGTACGATGAGACCGATAAAGGTCAGTCGCACAGGCTGTCGTTACACAGAGACTAACGCCTAGCGTAC	80							2103	9	43.17	2029	1	0
	GGGTACGACCGTCGTACGATGCAGCTGTCCAGCTTCTCGTATGTTGCGCGTATCTCACCCGAGACTAACGCCTAGCGTAC	80							1829	10	47.97	1831	1	0
	GGGTACGACCGTCGTACGATGGGGCTAATTAGCCTCGTTCCTACGATCCGTGTTATACCTGAGACTAACGCCTAGCGTAC	80	2277	9	37.4	2204	1	0	1426	12	57.57	1476	1	0	1.5393
	GGGTACGACCGTCGTACGATCGAAGCAAGTCGGTCATTTCGATGGGAGGCCCTCCACCCGAGACTAACGCCTAGCGTAC	79							1600	11	52.77	1654	1	0
	GGGTACGACCGTCGTACGATACAAGGTTTCCTTGTACTTGTGCAATGGTCAGATTACCACGAGACTAACGCCTAGCGTAC	80	114	68	282.58	115	1	0	109	65	311.82	109	1	0	1.10348
	GGGTACGACCGTCGTACGATAGCCAACTTTTGGCTCGTCGCACGATATGCGTGTCCAGTTGAGACTAACGCCTAGCGTAC	80	1211	14	58.18	1189	1	0	1829	10	47.97	1791	1	0	0.82451
	GGGTACGACCGTCGTACGATGATAAGAATCTTGCATCTTACTCTCGGTTCTGCCCTGCCCGAGACTAACGCCTAGCGTAC	80	1515	12	49.87	1629	1	0	2103	9	43.17	2089	1	0	0.865651
	GGGTACGACCGTCGTACGATTAGTCAGACGATGAGTAGTCGATAAACGAGGGTTGTATCAGAGACTAACGCCTAGCGTAC	80	1711	11	45.71	1797	1	0	1829	10	47.97	1952	1	0	1.04944
	GGGTACGACCGTCGTACGATGCACTACGAATTTGTGGTCAGCGTGTGACATGAGTATCATGAGACTAACGCCTAGCGTAC	80	1211	14	58.18	1199	1	0	732	19	91.15	730	1	0	1.56669
	GGGTACGACCGTCGTACGATTGTCTGAGTGACATAGACGATTGTTGTATCCAGCCCATCTGAGACTAACGCCTAGCGTAC	80							2103	9	43.17	2068	1	0
	GGGTACGACCGTCGTACGATTTGGCATTATGGTCAAATTTGTGCGACCGCGTGAGTGCCTGAGACTAACGCCTAGCGTAC	80	2277	9	37.4	2211	1	0	859	17	81.55	873	1	0	2.18048
	GGGTACGACCGTCGTACGATTCGTCATTAGATGGCGGACCGTGAACGCGTAAGTTCCCAAGAGACTAACGCCTAGCGTAC	80							1122	14	67.16	1180	1	0
	GGGTACGACCGTCGTACGATGGTTGCATCCTAAGCTGGAGACGTTTATCATATGATGTATGAGACTAACGCCTAGCGTAC	80	1001	16	66.49	997	1	0	1426	12	57.57	1456	1	0	0.865844
	GGGTACGACCGTCGTACGATGATGGCATCTTATGGCTTTTATGGTATGTCGGTTTACCTAGAGACTAACGCCTAGCGTAC	80	1711	11	45.71	1787	1	0	1024	15	71.96	1019	1	0	1.57427
	GGGTACGACCGTCGTACGATTTTATAATTTTTCTACGCAGCCTTACTCTCATCGACCTCCGAGACTAACGCCTAGCGTAC	80	118	67	278.42	118	1	0	2103	9	43.17	2113	1	0	0.155054
	GGGTACGACCGTCGTACGATGATCCGATATGGATCTAAGTATGGACCTCGTATCTATAGAGAGACTAACGCCTAGCGTAC	80							1426	12	57.57	1533	1	0
	GGGTACGACCGTCGTACGATGCAATGTTCTTCAGGATATTGCGTTTAACGATGGTCGCCAGAGACTAACGCCTAGCGTAC	80	1001	16	66.49	1028	1	0	1829	10	47.97	2008	1	0	0.721462
	GGGTACGACCGTCGTACGATAAGATAAATCTATCTTACGTCTAACGCGTGTTGTTGCCTAGAGACTAACGCCTAGCGTAC	80	2277	9	37.4	2346	1	0	1829	10	47.97	1977	1	0	1.28262
	GGGTACGACCGTCGTACGATTGCCAATGTTATGTTGATAGTCGTGACGTTCAAGTCCCAAGAGACTAACGCCTAGCGTAC	80							1426	12	57.57	1514	1	0
	GGGTACGACCGTCGTACGATTTGGTTTCAATGACAATCGTTATGATTGGAACGCCTCGTGAGACTAACGCCTAGCGTAC	79							2103	9	43.17	2163	1	0
	GGGTACGACCGTCGTACGATGAGGATGAAATATGAGTCTTCATAGTGATGGTGGTATACCGAGACTAACGCCTAGCGTAC	80	494	25	103.89	518	1	0	859	17	81.55	866	1	0	0.784965
	GGGTACGACCGTCGTACGATAGTGCAAGTTAAGAGCATGATCGTCTAGCGGACTAATCCCGAGACTAACGCCTAGCGTAC	80	399	29	120.51	407	1	0	107	67	321.41	106	1	0	2.66708
	GGGTACGACCGTCGTACGATGGTCATACTTGAGCTCGGATAACAAGTTTCGGAGTGATTCGAGACTAACGCCTAGCGTAC	80	1001	16	66.49	1002	1	0	1600	11	52.77	1645	1	0	0.793653
	GGGTACGACCGTCGTACGATGTCTATAGATGTAGGCTAGTATGTGGTCATGTACAGATTTGAGACTAACGCCTAGCGTAC	80	1104	15	62.33	1144	1	0	1600	11	52.77	1582	1	0	0.846623
	GGGTACGACCGTCGTACGATGTGTACTTTATAGTCACGTCGTTAGAATGTGTCAAACCTGGAGACTAACGCCTAGCGTAC	80	206	44	182.84	213	1	0	216	42	201.48	220	1	0	1.10195
	GGGTACGACCGTCGTACGATTGATCTTGAATCACTTACGCGGTCATTGTACCCATCCCTCGAGACTAACGCCTAGCGTAC	80	918	17	70.64	907	1	0	561	23	110.34	578	1	0	1.562
	GGGTACGACCGTCGTACGATAGATGTAGAATTGCATCTACAGTGTGACGTTTAGTGCCTGGAGACTAACGCCTAGCGTAC	80	98	76	315.82	98	1	0	106	68	326.21	105	1	0	1.0329
	GGGTACGACCGTCGTACGATGACGGTCGGCCAACTCCTCGCAAGGATTCGTCTCAACAATGAGACTAACGCCTAGCGTAC	80							1600	11	52.77	1693	1	0
	GGGTACGACCGTCGTACGATCTTTGTCAATGTGGCTAAGGTCCCAACGCGGAAGTATACCGAGACTAACGCCTAGCGTAC	80							1600	11	52.77	1616	1	0
	GGGTACGACCGTCGTACGATGGCATTTCTGATAATCAGAAGTCCAAAGTGAGACGGTGGCGAGACTAACGCCTAGCGTAC	80	1001	16	66.49	1034	1	0	935	16	76.76	986	1	0	1.15446
	GGGTACGACCGTCGTACGATCAGAGACAGTAAGCTGTGATTGTATCGACATGTCATGCCTGAGACTAACGCCTAGCGTAC	80	1211	14	58.18	1239	1	0	1600	11	52.77	1687	1	0	0.907013
	GGGTACGACCGTCGTACGATATCTGCAATCAGCAGACGTAGTGCGACTGTACTGACACTCGAGACTAACGCCTAGCGTAC	80							2103	9	43.17	2318	1	0
	GGGTACGACCGTCGTACGATTGGATTCAGTAGGAGCCTCGTATTGATAGGATAAGTATCTGAGACTAACGCCTAGCGTAC	80							2103	9	43.17	2076	1	0
	GGGTACGACCGTCGTACGATGCATTTCATGAAAAGGAAATGTGTCTAGATGGAAGTGACTGAGACTAACGCCTAGCGTAC	80	166	49	203.62	166	1	0	190	46	220.67	193	1	0	1.08373
	GGGTACGACCGTCGTACGATGCATTATACTATTGAGTGTCTTGCTAGTATGACTGTCGCCGAGACTAACGCCTAGCGTAC	80	1104	15	62.33	1117	1	0	1024	15	71.96	1065	1	0	1.1545
	GGGTACGACCGTCGTACGATTAAGCTATTGTTTAGTCGTATGGAGGGTTTTACCAGGTGTGAGACTAACGCCTAGCGTAC	80							2103	9	43.17	118	2	1
	GGGTACGACCGTCGTACGATTACGTTACGAAGGTTTTATCCGTGGGTTTATGCCCGTCATGAGACTAACGCCTAGCGTAC	80	1711	11	45.71	1710	1	0	2103	9	43.17	2194	1	0	0.944432
	GGGTACGACCGTCGTACGATAAGCTTCATTTTGAAGCAATTCTCCGACGATCCGACCCAGGAGACTAACGCCTAGCGTAC	80	1951	10	41.56	1249	2	1	2103	9	43.17	2151	1	0	1.03874
	GGGTACGACCGTCGTACGATGCTTTTAAAAGGGCAAAGTGCGGATTGTCGTTTCTGAAGAGACTAACGCCTAGCGTAC	78							1024	15	71.96	1078	1	0
	GGGTACGACCGTCGTACGATTTACATGTAATATGTGAGCGTCTGACAGATCGTGACCACAGAGACTAACGCCTAGCGTAC	80	918	17	70.64	931	1	0	793	18	86.35	782	1	0	1.2224
	GGGTACGACCGTCGTACGATGACCGTTTTGAACGAGTCGAGAGTGCGATGTAAAGTATCAGAGACTAACGCCTAGCGTAC	80	1951	10	41.56	1985	1	0	1600	11	52.77	1552	1	0	1.26973
	GGGTACGACCGTCGTACGATTAATGATCGTGTGATGTGAGTTGACCAAAGAGACTAACGCCTAGCGTAC	69							2103	9	43.17	2079	1	0
	GGGTACGACCGTCGTACGATTGGATTTGCCATATCGTACTCGAGTTGTAACCCGTGACATGAGACTAACGCCTAGCGTAC	80	842	18	74.8	861	1	0	196	45	215.87	196	1	0	2.88596
	GGGTACGACCGTCGTACGATAGTACTTTGTGACTATCGGGCGTAGACAGTCGATACCAAAGAGACTAACGCCTAGCGTAC	80	1951	10	41.56	2167	1	0	2103	9	43.17	2148	1	0	1.03874
	GGGTACGACCGTCGTACGATAAGGATGTAAAAATGCCTTATCTGTGTGACGTGTATCCCGGAGACTAACGCCTAGCGTAC	80	918	17	70.64	918	1	0	687	20	95.94	714	1	0	1.35815
	GGGTACGACCGTCGTACGATGGTCGGTATTTCATGCTGGTCTGAGTCTTCTCTCGTGAGTGAGACTAACGCCTAGCGTAC	80	375	30	124.67	376	1	0	306	34	163.1	312	1	0	1.30825
	GGGTACGACCGTCGTACGATATGCATAGTATTAGCATGTCAAATTCGCCGTGTTGCACCTGAGACTAACGCCTAGCGTAC	80	610	22	91.42	644	1	0	859	17	81.55	890	1	0	0.892037
	GGGTACGACCGTCGTACGATCTTCAAATGACCGAGCGACGGAGCCAAAGTCCGCAAAGCGAGACTAACGCCTAGCGTAC	79							2103	9	43.17	2120	1	0
	GGGTACGACCGTCGTACGATGAATCCAGTCTAACTGGAATGTTGTTTGATGGGAGGCCCAGAGACTAACGCCTAGCGTAC	80	918	17	70.64	938	1	0	793	18	86.35	786	1	0	1.2224
	GGGTACGACCGTCGTACGATAGCATTGCTGGAAACAGCCGCTTTTGTCGACAGCGTTCCCAGAGACTAACGCCTAGCGTAC	81	2277	9	37.4	2370	1	0	2103	9	43.17	2329	1	0	1.15428
	GGGTACGACCGTCGTACGATCGATTGTCGAACCTGGTGTAGAGATAAGTGTCTTTACATGGAGACTAACGCCTAGCGTAC	80	1951	10	41.56	1962	1	0	1829	10	47.97	1835	1	0	1.15423
	GGGTACGACCGTCGTACGATGAGTGTAGATACACTTGTTGGTACGGATTGTGTCAAGCCCGAGACTAACGCCTAGCGTAC	80	255	39	162.07	252	1	0	144	56	268.64	144	1	0	1.65756
	GGGTACGACCGTCGTACGATAGGTCATAAATTTGGTCTATTGTAGCACACGAGAGTTCTCGAGACTAACGCCTAGCGTAC	80	1211	14	58.18	1283	1	0	2103	9	43.17	2144	1	0	0.742008
	GGGTACGACCGTCGTACGATCAAGGCGCTAACTGCTAAGATTGGAGATTGGACGCATCCCGAGACTAACGCCTAGCGTAC	80	298	35	145.44	296	1	0	320	33	158.31	317	1	0	1.08849
	GGGTACGACCGTCGTACGATTTTAAGTCTTACGAATGTTCGTACTACTCGTGGCTCCAAGGAGACTAACGCCTAGCGTAC	80							793	18	86.35	784	1	0
	GGGTACGACCGTCGTACGATAGCTATTTTAGCCTCGTCCGATTGTGCGTGCCATCTGAGCGAGACTAACGCCTAGCGTAC	80	918	17	70.64	940	1	0	502	25	119.93	515	1	0	1.69776
	GGGTACGACCGTCGTACGATTTGCACGTATAACAATACGTGTAGTACACGCTTGTATCACGAGACTAACGCCTAGCGTAC	80	1104	15	62.33	1171	1	0	1122	14	67.16	1140	1	0	1.07749
	GGGTACGACCGTCGTACGATCGATGGTCAATCCCCGGACAGCACAGCTACGGTCTCTTCCGAGACTAACGCCTAGCGTAC	80	1211	14	58.18	1267	1	0	476	26	124.73	470	1	0	2.14386
	GGGTACGACCGTCGTACGATAAGTTAATGTTATCGTTCCGACAGAATGTCGTTGCCCGATGAGACTAACGCCTAGCGTAC	80	1515	12	49.87	1634	1	0	1600	11	52.77	1636	1	0	1.05815
	GGGTACGACCGTCGTACGATGATCTACTTCTAGTAGTGAACGTATGACTGTGGTCTTCCCGAGACTAACGCCTAGCGTAC	80	1951	10	41.56	2174	1	0	1024	15	71.96	1014	1	0	1.73147
	GGGTACGACCGTCGTACGATTTATATCGCACGGAAGGTTGTATCCGATGCGCTGTGTTGGGAGACTAACGCCTAGCGTAC	80	1104	15	62.33	1152	1	0	502	25	119.93	496	1	0	1.92411
	GGGTACGACCGTCGTACGATCAGAGGTATCAATCTCGATAGTACAATTAGGTCGTCTCAAGAGACTAACGCCTAGCGTAC	80	316	34	141.29	311	1	0	257	38	182.29	263	1	0	1.29018
	GGGTACGACCGTCGTACGATGGAAATTCTATGTTCGGGCATGTACCTCGATTACCATGGCGAGACTAACGCCTAGCGTAC	80							1122	14	67.16	1137	1	0
	GGGTACGACCGTCGTACGATGGTTCGTGCATCCACTCACTGACATTTCATGGTCATTGGGAGACTAACGCCTAGCGTAC	79							2103	9	43.17	2033	1	0
	GGGTACGACCGTCGTACGATCAATTCGTGTACGGTTCAAGCCCAGCAGCGATGGTATTAGGAGACTAACGCCTAGCGTAC	80							1829	10	47.97	1908	1	0
	GGGTACGACCGTCGTACGATGTTGTTACGAGCTTCGTTCAACATTAACGACGTCCTTACCGAGACTAACGCCTAGCGTAC	80							1829	10	47.97	1889	1	0
	GGGTACGACCGTCGTACGATATGTCTAAAGCGCGTATCTGCTGACGTCGAGTCCCACGCGGAGACTAACGCCTAGCGTAC	80							604	22	105.54	629	1	0
	GGGTACGACCGTCGTACGATGCAGTAATGTGTCGTTTGCGATCGTGGTATCTAGGATGACGAGACTAACGCCTAGCGTAC	80	227	42	174.53	229	1	0	502	25	119.93	511	1	0	0.68716
	GGGTACGACCGTCGTACGATAAGTCTTTCAATAAGACTCGTGGCAACGATCGTACAATCAGAGACTAACGCCTAGCGTAC	80	1001	16	66.49	988	1	0	533	24	115.13	528	1	0	1.73154
	GGGTACGACCGTCGTACGATGTTGAGTTTATTAGCTTGACTTAGTGCGAGTATGTTGTGCGAGACTAACGCCTAGCGTAC	80	1515	12	49.87	1622	1	0	1285	13	62.36	1287	1	0	1.25045
	GGGTACGACCGTCGTACGATACAGTACAGAAGGTTAGTCCCTACGCCTTGCAACGTCTTTGAGACTAACGCCTAGCGTAC	80	122	65	270.11	122	1	0	67	97	465.33	67	1	0	1.72274
	GGGTACGACCGTCGTACGATAGTACAACGGTCTAGTCAACCTCGTGAGTAATTTCACTGGGAGACTAACGCCTAGCGTAC	80	2277	9	37.4	2568	1	0	2103	9	43.17	2174	1	0	1.15428
	GGGTACGACCGTCGTACGATTGCACGATGATTGGTGTATCGGTTCACGACATCGTATTACGAGACTAACGCCTAGCGTAC	80							2103	9	43.17	2211	1	0
	GGGTACGACCGTCGTACGATTGTGCGACGAGCTTGTATCAAGCCGGTCATTGGTCTAATTGAGACTAACGCCTAGCGTAC	80	326	33	137.13	332	1	0	445	27	129.52	451	1	0	0.944505
	GGGTACGACCGTCGTACGATGAAGTTTTCTTGATCGGTTCGACGTGACTGCCCTACCCCCCGAGACTAACGCCTAGCGTAC	81							1426	12	57.57	85	2	1
	GGGTACGACCGTCGTACGATACATGTTAGTGTCATATGTGTCGACTGATACGTCGTATCTGAGACTAACGCCTAGCGTAC	80	2277	9	37.4	2468	1	0	2103	9	43.17	2141	1	0	1.15428
	GGGTACGACCGTCGTACGATCTAGTGACATATAGCTCACTGGGCCGGACAGTCGCACTCGGAGACTAACGCCTAGCGTAC	80							732	19	91.15	756	1	0
	GGGTACGACCGTCGTACGATGCAAATGTGCAAGTTTGTTCGAGACGGTGATACCCAGTGCGAGACTAACGCCTAGCGTAC	80							604	22	105.54	600	1	0
	GGGTACGACCGTCGTACGATTATGATCTATTTGACGTGTCTGCGAATTGGATCTGTACCTGAGACTAACGCCTAGCGTAC	80	286	36	149.6	284	1	0	445	27	129.52	457	1	0	0.865775
	GGGTACGACCGTCGTACGATGTCAATTAGACGTCCTAATCGATGGACCGGACCGCTACCCGAGACTAACGCCTAGCGTAC	80	1711	11	45.71	1855	1	0	2103	9	43.17	2206	1	0	0.944432
	GGGTACGACCGTCGTACGATTCAACAATAAGTACAATAGGCCAGTCCGATTCGTAAGAATGAGACTAACGCCTAGCGTAC	80	150	54	224.4	148	1	0	245	39	187.09	252	1	0	0.833734
	GGGTACGACCGTCGTACGATGCTTGGTGTAATTAAGCATAGTTGCGTAGGTCGACACTCGAGACTAACGCCTAGCGTAC	79	842	18	74.8	862	1	0	288	35	167.9	290	1	0	2.24465
	GGGTACGACCGTCGTACGATGTACGAACGAGACGTATCAAACTTGACCATGTAGGTCAGTGAGACTAACGCCTAGCGTAC	80	918	17	70.64	917	1	0	859	17	81.55	891	1	0	1.15445
	GGGTACGACCGTCGTACGATTGTCGTATCAACGTATTGACTACAGCTAAGTTTCGAATTGGAGACTAACGCCTAGCGTAC	80	298	35	145.44	293	1	0	445	27	129.52	460	1	0	0.890539
	GGGTACGACCGTCGTACGATGTATGTAATTGCGTCGAGCGTATGGTCTTACCATTTCTAGGAGACTAACGCCTAGCGTAC	80							1600	11	52.77	1644	1	0
	GGGTACGACCGTCGTACGATCGACTGTTGTATTTCAATACTCATCTTGAAGATGTGTAGCGAGACTAACGCCTAGCGTAC	80	526	24	99.73	541	1	0	604	22	105.54	594	1	0	1.05826
	GGGTACGACCGTCGTACGATAGGTCCTTTTTTGGAATCTGTCTATGCATGCTCGCACCTCGAGACTAACGCCTAGCGTAC	80	462	26	108.04	481	1	0	1122	14	67.16	1088	2	1	0.621622
	GGGTACGACCGTCGTACGATGTGTTGTTCGATGGTTGCGTATCTTCTGCTTTATCAGCAGGAGACTAACGCCTAGCGTAC	80	72	95	394.77	72	1	0	93	73	350.2	92	1	0	0.887099
	GGGTACGACCGTCGTACGATCGAGAGCGAAAGTTCGAAGGTTAGCGACGTTTCAAGCCTGGAGACTAACGCCTAGCGTAC	80	494	25	103.89	504	1	0	395	29	139.12	405	1	0	1.33911
	GGGTACGACCGTCGTACGATTGCAATTCCGTTTGTAGTCGAGCAGGTCATACCACTGACTGAGACTAACGCCTAGCGTAC	80							2103	9	43.17	2119	1	0
	GGGTACGACCGTCGTACGATCTTACAAGGTCTACGACGTGATCGTAGCCCCTTGCAAGCGGAGACTAACGCCTAGCGTAC	80							1285	13	62.36	1317	1	0
	GGGTACGACCGTCGTACGATCATGAATAGTATGTTAGGTTAACGTTTCCTGATATTAAAGGAGACTAACGCCTAGCGTAC	80	526	24	99.73	531	1	0	1829	10	47.97	1829	1	0	0.480999
	GGGTACGACCGTCGTACGATGGCTCTAAGTATTTAGCGCTATCTTACGTTTGGATGACTCGAGACTAACGCCTAGCGTAC	80	1211	14	58.18	1325	1	0	687	20	95.94	679	1	0	1.64902
	GGGTACGACCGTCGTACGATTCAAAGTATTTGGATTGTGTTGATGGTTTTTACTCAGATAGAGACTAACGCCTAGCGTAC	80	399	29	120.51	396	1	0	1024	15	71.96	1064	1	0	0.597129
	GGGTACGACCGTCGTACGATGCTAGTTTATTAGTACGTATAGACGATGTAGTATCTTGCCGAGACTAACGCCTAGCGTAC	80	554	23	95.58	571	1	0	1829	10	47.97	1802	1	0	0.501883
	GGGTACGACCGTCGTACGATAGTGCCTAATTAAGAGCCTATCAAACGGCAGTCTTTACTTGAGACTAACGCCTAGCGTAC	80	1356	13	54.02	1414	1	0	1600	11	52.77	1730	1	0	0.97686
	GGGTACGACCGTCGTACGATGAGATTTGCTCATGGTGTGGCGGTGCGAATAATAAGTCGCGAGACTAACGCCTAGCGTAC	80	227	42	174.53	235	1	0	1122	14	67.16	1138	1	0	0.384805
	GGGTACGACCGTCGTACGATTTGTATGACTCGGTCATTCGACCTACGTTACGCGAATTAGTGAGACTAACGCCTAGCGTAC	81							1024	15	71.96	1075	1	0
	GGGTACGACCGTCGTACGATGTGCACCTAGTTTATCTATGTGTTCTGTCGATGGTGTGCTGAGACTAACGCCTAGCGTAC	80	767	19	78.95	759	1	0	414	28	134.32	412	1	0	1.70133
	GGGTACGACCGTCGTACGATGAGTCGTTTCTCTACGATGGGACTATGTCGTGGTTATACCGAGACTAACGCCTAGCGTAC	80	1104	15	62.33	2	3	1	1024	15	71.96	3	3	1	1.1545
	GGGTACGACCGTCGTACGATATCGGTATTATTGACCGGTTGTGCTGTATTGGTTGTAGCTGAGACTAACGCCTAGCGTAC	80	1515	12	49.87	1554	1	0	2103	9	43.17	2099	1	0	0.865651
	GGGTACGACCGTCGTACGATCTGCTTCTGCTGAAGTATGATGGTAACGATGAGATGTGCCGAGACTAACGCCTAGCGTAC	80	1711	11	45.71	1686	1	0	935	16	76.76	918	1	0	1.67928
	GGGTACGACCGTCGTACGATAGTTAGTCTAGCTATTCGTGGCGAGCGGTTTATCCCGTTTGAGACTAACGCCTAGCGTAC	80	610	22	91.42	618	1	0	395	29	139.12	399	1	0	1.52177
	GGGTACGACCGTCGTACGATGTGTAGATTTACACACCGTGCTTGTCGAGTATGTTACTCTGAGACTAACGCCTAGCGTAC	80	918	17	70.64	916	1	0	732	19	91.15	724	1	0	1.29035
	GGGTACGACCGTCGTACGATGAGTATGACGACAAACAGGTTGAGTGGTTGCTGTTAATCAGAGACTAACGCCTAGCGTAC	80	146	55	228.55	147	1	0	190	46	220.67	189	1	0	0.965522
	GGGTACGACCGTCGTACGATATCACATTTGTGGTTCGTGACGGCTAGTATGCCAGTGCGCGAGACTAACGCCTAGCGTAC	80	526	24	99.73	538	1	0	935	16	76.76	990	1	0	0.769678
	GGGTACGACCGTCGTACGATGAGTGTGATAAAGTCACACTTTGTGACGACGATCGGAATCGAGACTAACGCCTAGCGTAC	80							2103	9	43.17	2036	1	0
	GGGTACGACCGTCGTACGATAAGGCTAATGCTAAATCGTTGGCGTTTTGTAGCCCGCGCCGAGACTAACGCCTAGCGTAC	80	1711	11	45.71	1777	1	0	1426	12	57.57	1381	1	0	1.25946
	GGGTACGACCGTCGTACGATTTTCAGTATGGATCTGGAGTTGTATTGATGGTTGTATTGCGAGACTAACGCCTAGCGTAC	80	2277	9	37.4	2286	1	0	1426	12	57.57	1527	1	0	1.5393
	GGGTACGACCGTCGTACGATATATCGTCGAGGTCATGTCTGCTTACCAATGTTCTGGTAGGAGACTAACGCCTAGCGTAC	80	494	25	103.89	491	1	0	732	19	91.15	729	1	0	0.87737
	GGGTACGACCGTCGTACGATGAAGACTCAAGTGAGTCTAATGGTACACGCTTCAGTTCCTGAGACTAACGCCTAGCGTAC	80							2103	9	43.17	2191	1	0
	GGGTACGACCGTCGTACGATGTGGTGTTCACTTCATTGTACTGCTGTCGGACTCCCACCTCGAGACTAACGCCTAGCGTAC	81	767	19	78.95	761	1	0	306	34	163.1	314	1	0	2.06586
	GGGTACGACCGTCGTACGATTCCAGACCGGAACGTGCGTCGCCACAGCGCGTAATGTCAAGAGACTAACGCCTAGCGTAC	80	842	18	74.8	834	1	0	356	31	148.71	362	1	0	1.9881
	GGGTACGACCGTCGTACGATCGAGGTGACATGACTTCGACTTGTATTGCGGTATAGGCCTGAGACTAACGCCTAGCGTAC	80	1515	12	49.87	1612	1	0	445	27	129.52	461	1	0	2.59715
	GGGTACGACCGTCGTACGATCAAGAAGTGGTCTCACGACGATAGCGTACACTCGCGCCACGAGACTAACGCCTAGCGTAC	80							859	17	81.55	875	1	0
	GGGTACGACCGTCGTACGATGTTGGTAAAAGTACCAGCGTCCTACGAATTAGGGTTGTTAGAGACTAACGCCTAGCGTAC	80							1829	10	47.97	1839	1	0
	GGGTACGACCGTCGTACGATTTTGTGCATATTGCACAATGCCTTACGACGTGGTGCTCAAGAGACTAACGCCTAGCGTAC	80							935	16	76.76	934	1	0
	GGGTACGACCGTCGTACGATAAGCAATTATCAAACGAAAGGGTACCTACCTTTCTGGCCCGAGACTAACGCCTAGCGTAC	80							1426	12	57.57	1413	1	0
	GGGTACGACCGTCGTACGATTGGCCAGTAAACTGCGCCACTTGTGACAGTCAATGCCCGAGAGACTAACGCCTAGCGTAC	80							2103	9	43.17	2234	1	0
	GGGTACGACCGTCGTACGATCGATGCAAGATTAGCGTCCAACCGTAAGACGTGTTGCCCAGAGACTAACGCCTAGCGTAC	80	1211	14	58.18	1285	1	0	476	26	124.73	485	1	0	2.14386
	GGGTACGACCGTCGTACGATGACATCACAAAGGTGCCATCGTAGTGCGTGTTCTGCCCTGGAGACTAACGCCTAGCGTAC	80							1024	15	71.96	999	1	0
	GGGTACGACCGTCGTACGATTGTTCCGTTCAGGGACAATTACTCGATAGTGTCAGATCCAGAGACTAACGCCTAGCGTAC	80							2103	9	43.17	16	2	1
	GGGTACGACCGTCGTACGATGGTTGTATTCCAGTCTAAGACAAATCCTTAGGCTAATCCCGAGACTAACGCCTAGCGTAC	80	74	93	386.46	74	1	0	40	146	700.39	40	1	0	1.81232
	GGGTACGACCGTCGTACGATGTGTTGTATCCGTTAGTTCCAAACAGGACTAATAAGGCTGAGACTAACGCCTAGCGTAC	79							2103	9	43.17	2293	1	0
	GGGTACGACCGTCGTACGATGGCTGAACTTTGGTTTGGCAGTACGATGCTGTCGAATCCTGAGACTAACGCCTAGCGTAC	80	716	20	83.11	718	1	0	320	33	158.31	327	1	0	1.90482
	GGGTACGACCGTCGTACGATGAGTTAAATATTCTTTGTACGGCTATCATGCCTCGATAGGAGACTAACGCCTAGCGTAC	79	227	42	174.53	226	1	0	604	22	105.54	601	1	0	0.60471
	GGGTACGACCGTCGTACGATGGACCTAGTGGAACCATAGTGCAGGTTGATTCCCAGTTAGGAGACTAACGCCTAGCGTAC	80							1600	11	52.77	1708	1	0
	GGGTACGACCGTCGTACGATGACTAGCAATAGCATCGTGTCCGTTACAGTCGTTTCCTCGGAGACTAACGCCTAGCGTAC	80							1829	10	47.97	1834	1	0
	GGGTACGACCGTCGTACGATGACTTATACGTAGTTCATCTATGTTTGTGTTGTACTCGATGAGACTAACGCCTAGCGTAC	80							1600	11	52.77	1739	1	0
	GGGTACGACCGTCGTACGATGCAAGGTTTATAATTCTTGTGTCAGACAGTCTATGCCTCGAGACTAACGCCTAGCGTAC	79	1951	10	41.56	2101	1	0	1829	10	47.97	1895	1	0	1.15423
	GGGTACGACCGTCGTACGATCAGCGTTTGGCTGCGAGCGACAGTATGATACCCAGTACTCGAGACTAACGCCTAGCGTAC	80							1122	14	67.16	1130	1	0
	GGGTACGACCGTCGTACGATAAAAGCTATGTTTTGTAGCTAGCTCGATGTGTTGTGCTACGAGACTAACGCCTAGCGTAC	80	662	21	87.27	679	1	0	1024	15	71.96	1072	1	0	0.824567
	GGGTACGACCGTCGTACGATTGTAACAGAATGGTACACTCGACGACTGTAAGATACCTAAGAGACTAACGCCTAGCGTAC	80	1104	15	62.33	1151	1	0	687	20	95.94	690	1	0	1.53923
	GGGTACGACCGTCGTACGATCGCCTTTCAAAGCGTGAGTTACTGTGTGGTCTTGCCCAAGGAGACTAACGCCTAGCGTAC	80							2103	9	43.17	2236	1	0
	GGGTACGACCGTCGTACGATGTCGTCGTTAAGACAGATATTGTTATGATCGTGGTACAGCGAGACTAACGCCTAGCGTAC	80							1600	11	52.77	1733	1	0
	GGGTACGACCGTCGTACGATCAGGACTGATTAGCTACGATGTGTTGGTTCTACTTCCCAGGAGACTAACGCCTAGCGTAC	80	767	19	78.95	789	1	0	604	22	105.54	631	1	0	1.3368
	GGGTACGACCGTCGTACGATAAGTGCGATTTTGGTTGCGGAGTTTAGTGGCTATGCTGCTGAGACTAACGCCTAGCGTAC	80	131	60	249.33	133	1	0	137	58	278.24	138	1	0	1.11595
	GGGTACGACCGTCGTACGATCGGGAATAACTACCGGTCGATCGCGGTTATATCTCGTGACGAGACTAACGCCTAGCGTAC	80	1104	15	62.33	1108	1	0	1285	13	62.36	1364	1	0	1.00048
	GGGTACGACCGTCGTACGATCCGAACGTGATCGTTGCAACAGCCGTGCCTTCCAACCCTTGAGACTAACGCCTAGCGTAC	80							533	24	115.13	535	1	0
	GGGTACGACCGTCGTACGATATTGGTATAGAAGCTCAGTATCGTGATGATAGTTCTGCCCGAGACTAACGCCTAGCGTAC	80							1600	11	52.77	1659	1	0
	GGGTACGACCGTCGTACGATTCCTAGCAAACATAGTGCGCGAAGCTAAACGTCTTTAAACGAGACTAACGCCTAGCGTAC	80	135	59	245.18	138	1	0	148	55	263.85	147	1	0	1.07615
	GGGTACGACCGTCGTACGATCTGCTAGTATAAAGTGGACTGTACAACGTAGGTCAAGCCCGAGACTAACGCCTAGCGTAC	80	767	19	78.95	781	1	0	1285	13	62.36	1261	1	0	0.789867
	GGGTACGACCGTCGTACGATCGTTAGATTAATAACGATAGTGCGCGCCGCACCACGTGACGAGACTAACGCCTAGCGTAC	80							732	19	91.15	770	1	0
	GGGTACGACCGTCGTACGATACGGATAATGTTAACGTTCGTGTGGCGGTCACCCCGTGGCGAGACTAACGCCTAGCGTAC	80							445	27	129.52	465	1	0
	GGGTACGACCGTCGTACGATCAAGATTATTTGATCAAAGCGGCGAGGGAGTGAGTCCATAGAGACTAACGCCTAGCGTAC	80							1600	11	52.77	1665	1	0
	GGGTACGACCGTCGTACGATTCAATTCTTACGACTGTTTACCCGTATGTGACTGACATAGGAGACTAACGCCTAGCGTAC	80							1829	10	47.97	566	2	1
	GGGTACGACCGTCGTACGATGCTGCTGTTTCAGTAGCACTTCGATTGACGTATCCGGAAAGAGACTAACGCCTAGCGTAC	80	1001	16	66.49	1066	1	0	1829	10	47.97	1999	1	0	0.721462
	GGGTACGACCGTCGTACGATCGAAGCAAGCAATGCAGAGGTCAAAACGACACGGATACCTGAGACTAACGCCTAGCGTAC	80							1829	10	47.97	1949	1	0
	GGGTACGACCGTCGTACGATGATGTAACTAACATTGTTGGTATGAGGGACTGTACTCGAAGAGACTAACGCCTAGCGTAC	80	610	22	91.42	619	1	0	1024	15	71.96	1060	1	0	0.787136
	GGGTACGACCGTCGTACGATGTTTATACATCAATGCGACCGGAATTGTGCCACACCCACGAGACTAACGCCTAGCGTAC	79							1829	10	47.97	1899	1	0
	GGGTACGACCGTCGTACGATTAGTACAACGAAAGTTGGCAGTGATGCGATGGTTGTGACTGAGACTAACGCCTAGCGTAC	80	767	19	78.95	765	1	0	859	17	81.55	858	1	0	1.03293
	GGGTACGACCGTCGTACGATCCGCTAAATACGGTTTCAACGTTGGTTGTGCCTAGAGGCGAGACTAACGCCTAGCGTAC	79	662	21	87.27	690	1	0	859	17	81.55	865	1	0	0.934456
	GGGTACGACCGTCGTACGATCGAATTGCATCTTGCAAAGCTGATCGAAGGCTGTCGTTCCGAGACTAACGCCTAGCGTAC	80							2103	9	43.17	2024	1	0
	GGGTACGACCGTCGTACGATGGTGTATCCCGTGACTTTGAGACTAACGCCTAGCGTAC	58							1122	14	67.16	1248	1	0
	GGGTACGACCGTCGTACGATTAGTCTTTTGACTGGTCGTTGGGTTGGTCGACCCGGTTACGAGACTAACGCCTAGCGTAC	80	1104	15	62.33	1119	1	0	935	16	76.76	947	1	0	1.23151
	GGGTACGACCGTCGTACGATGTGATATGATGTCACAATCGTGTCTATGGTCAGTGTGCTTGAGACTAACGCCTAGCGTAC	80							1285	13	62.36	1336	1	0
	GGGTACGACCGTCGTACGATCATCCTACCGGGTGATCCCATACGCATCGGTTTGTAGCCAGAGACTAACGCCTAGCGTAC	80							2103	9	43.17	2205	1	0
	GGGTACGACCGTCGTACGATTGCGCTCGACCAGAGCCGGTTGATGCGGTGGTTAGTTCCTGAGACTAACGCCTAGCGTAC	80							2103	9	43.17	2322	1	0
	GGGTACGACCGTCGTACGATTAGCATTATAAATGTGCTGTTACGAGTGGTATAGTGTCCAGAGACTAACGCCTAGCGTAC	80	610	22	91.42	639	1	0	732	19	91.15	732	1	0	0.997047
	GGGTACGACCGTCGTACGATTGTTCTTTGTGACAACCGTGTGACATAGTGCTCATAGAAAGAGACTAACGCCTAGCGTAC	80							732	19	91.15	739	1	0
	GGGTACGACCGTCGTACGATAGTAAATTCGTATGATGGACAGGCAACATGATCTCATTTTGAGACTAACGCCTAGCGTAC	80	57	111	461.26	57	1	0	232	40	191.89	235	1	0	0.416013
	GGGTACGACCGTCGTACGATAGCTCATTTGATAATGTGCAGTGCGTTGTGTTGATATCCGGAGACTAACGCCTAGCGTAC	80	1951	10	41.56	1990	1	0	1426	12	57.57	1455	1	0	1.38523
c25	GGGTACGACCGTCGTACGATGGTTGTAATCTACGAAAGTGCGTAGTTATCCGATTTGCTGGAGACTAACGCCTAGCGTAC	80	25	188	781.24	25	1	0	111	64	307.02	112	1	0	0.392991
	GGGTACGACCGTCGTACGATGTCCGTTGTGTAACGAGCATCGACTCGATTGTTGTGCACCGAGACTAACGCCTAGCGTAC	80	2277	9	37.4	2454	1	0	935	16	76.76	943	1	0	2.05241
	GGGTACGACCGTCGTACGATAACTAAGGATGGTATCTATGACGTCTGTGGTCTTGAAATAGAGACTAACGCCTAGCGTAC	80							1600	11	52.77	1646	1	0
	GGGTACGACCGTCGTACGATTGAAAGCAAACACGCTTCGTCGCGCGATGATGTCTTCCCAGAGACTAACGCCTAGCGTAC	80							1426	12	57.57	1535	1	0
	GGGTACGACCGTCGTACGATCGAAGATCAAGTGATCTTCACCGTTGGCTGCTGTACCCACGAGACTAACGCCTAGCGTAC	80							1122	14	67.16	1154	1	0
	GGGTACGACCGTCGTACGATGATAGCTTTTAAGGCTATGATTGTACTGGCTTGGAGTGCTGAGACTAACGCCTAGCGTAC	80	341	32	132.98	348	1	0	320	33	158.31	318	1	0	1.19048
	GGGTACGACCGTCGTACGATGCAAGGATTTACGCCTGTGTCTTACAGCGGTTGTGCCTGCGAGACTAACGCCTAGCGTAC	80	1951	10	41.56	2166	1	0	1024	15	71.96	1008	1	0	1.73147
	GGGTACGACCGTCGTACGATAACTGCTTTCACAGTGATCTACGAGGGTCACTACAATCCTGAGACTAACGCCTAGCGTAC	80	2277	9	37.4	2261	1	0	859	17	81.55	848	1	0	2.18048
	GGGTACGACCGTCGTACGATAATCAATCGCACAACGGCTCTGCCTATGTTCCCACCTTCCGAGACTAACGCCTAGCGTAC	80							2103	9	43.17	2114	1	0
	GGGTACGACCGTCGTACGATTGTTCCATTCAGGGACAATTACTCGATAGTGTCAGATCCAGAGACTAACGCCTAGCGTAC	80	52	116	482.04	53	1	0	16	234	1122.54	16	1	0	2.32873
	GGGTACGACCGTCGTACGATCGCGTGAAGCAGATTCCGCAGTAGTCGATAGTCGTGACCAGAGACTAACGCCTAGCGTAC	80	1211	14	58.18	1255	1	0	320	33	158.31	326	1	0	2.72104
	GGGTACGACCGTCGTACGATATAGGGTGTAATTCCCTACATTGCACGCGGTTGCTGCTCAGAGACTAACGCCTAGCGTAC	80	1356	13	54.02	1406	1	0	1122	14	67.16	1162	1	0	1.24324
	GGGTACGACCGTCGTACGATCTGAATAGTAGATCGTCGATGTGTGCTGACTCCAGTTTTGGAGACTAACGCCTAGCGTAC	80	216	43	178.69	218	1	0	445	27	129.52	449	1	0	0.724831
	GGGTACGACCGTCGTACGATATGCGTAGTAATGCGTAGTATGATAGGTCAGTCCCAGATTGAGACTAACGCCTAGCGTAC	80							1829	10	47.97	1982	1	0
	GGGTACGACCGTCGTACGATCATTGGTTAATCTGATGATCTTCGTCAGTGTCACGCCCAGGAGACTAACGCCTAGCGTAC	80	1104	15	62.33	1126	1	0	395	29	139.12	393	1	0	2.23199
	GGGTACGACCGTCGTACGATGTTCCAAAGGGGAGCATATGTATTGACTGGACGTGCAATAGAGACTAACGCCTAGCGTAC	80	216	43	178.69	221	1	0	77	82	393.37	76	1	0	2.20141
	GGGTACGACCGTCGTACGATGATTTACAATCATTGTGTCGGCTGTCATGCCTCGCGGCGTGAGACTAACGCCTAGCGTAC	80	494	25	103.89	488	1	0	604	22	105.54	598	1	0	1.01588
	GGGTACGACCGTCGTACGATGGAGTGTTTGGAATGCATTCTATGTTACGGCTGTCTACACGAGACTAACGCCTAGCGTAC	80							935	16	76.76	968	1	0
	GGGTACGACCGTCGTACGATACGACAGGTTAAGCCCTATGCGAAGCTATGGTCTGAATAAGAGACTAACGCCTAGCGTAC	80							2103	9	43.17	12	3	1
	GGGTACGACCGTCGTACGATAGCCTTATAAAGTGCTGTCGTATATTGAATGGTATGACCTGAGACTAACGCCTAGCGTAC	80	526	24	99.73	542	1	0	2103	9	43.17	2096	1	0	0.432869
	GGGTACGACCGTCGTACGATGCTGGCGAAGCATTAGACTGACGGTTGTTAGTTCCAGATGGAGACTAACGCCTAGCGTAC	80							1426	12	57.57	1434	1	0
	GGGTACGACCGTCGTACGATTCGAGACTGAGGACTCGATGAAGTATGGTGCTCGTGCACTGAGACTAACGCCTAGCGTAC	80							2103	9	43.17	2083	1	0
	GGGTACGACCGTCGTACGATCTATGTTGCGATAGCAGCATGAGTCCTGCGACAGTCTACTGAGACTAACGCCTAGCGTAC	80							2103	9	43.17	2262	1	0
	GGGTACGACCGTCGTACGATTTACTAGTTTATCTGGTGAAGACGTTGACTGTCGTGGATCGAGACTAACGCCTAGCGTAC	80	1104	15	62.33	1095	1	0	1122	14	67.16	1144	1	0	1.07749
	GGGTACGACCGTCGTACGATGGCTCAGTGCCCTGTGCCAGGTGAAAGTTCCGCGAAAGTGAGACTAACGCCTAGCGTAC	79	767	19	78.95	782	1	0	646	21	100.74	648	1	0	1.276
	GGGTACGACCGTCGTACGATAACATACAAGTGTTACCGGACGAGATGAGGTTGTTGCCCAGAGACTAACGCCTAGCGTAC	80							1426	12	57.57	1426	1	0
	GGGTACGACCGTCGTACGATCCACGAAAATGGTTCTACACTACGGTCATACCACTACGCGAGACTAACGCCTAGCGTAC	79	1951	10	41.56	2118	1	0	2103	9	43.17	2276	1	0	1.03874
	GGGTACGACCGTCGTACGATGGTGTAAATTATCGTAAGTGCGGAGTGTATCCCTGCGTTGAGACTAACGCCTAGCGTAC	79	554	23	95.58	593	1	0	1600	11	52.77	1753	1	0	0.552103
c9	GGGTACGACCGTCGTACGATCCTTTACCGATGAAAACAGCCAAATTTTCATTGTTAAACAGAGACTAACGCCTAGCGTAC	80	9	303	1259.12	9	1	0	646	21	100.74	649	1	0	0.0800083
	GGGTACGACCGTCGTACGATCACTACGGAAGTAGTCTTCGTTATGTCCTGTGTCGTGAACGAGACTAACGCCTAGCGTAC	80	1711	11	45.71	1700	1	0	1024	15	71.96	1023	1	0	1.57427
	GGGTACGACCGTCGTACGATCTGTAAGATGACAGTGTCATACGGCCAAGTATCTTGACCCGAGACTAACGCCTAGCGTAC	80	375	30	124.67	383	1	0	604	22	105.54	623	1	0	0.846555
	GGGTACGACCGTCGTACGATAAGTGGTTATCGCATGACGCGTGCTAACGTCTACAGAACGGAGACTAACGCCTAGCGTAC	80	1711	11	45.71	1699	1	0	732	19	91.15	758	1	0	1.99409
	GGGTACGACCGTCGTACGATGCCGAGATGCAAGCTTCGACGGAGCGAAGTTTTCGATTCGGAGACTAACGCCTAGCGTAC	80	662	21	87.27	702	1	0	476	26	124.73	489	1	0	1.42924
	GGGTACGACCGTCGTACGATTGTTCAGTCTGATCAATCAAGTATCGATTGTTGATGCCTCGAGACTAACGCCTAGCGTAC	80	767	19	78.95	820	1	0	793	18	86.35	821	1	0	1.09373
	GGGTACGACCGTCGTACGATTGGCTGTTAAATGGTCAGGAGTACAATGTCGTCATACTCAGAGACTAACGCCTAGCGTAC	80	1356	13	54.02	1384	1	0	793	18	86.35	804	1	0	1.59848
	GGGTACGACCGTCGTACGATGCTGATTGTGTAACCGACAGTAGCGCATGAGGGTCTATTCGAGACTAACGCCTAGCGTAC	80							1829	10	47.97	1985	1	0
	GGGTACGACCGTCGTACGATCCTTTAAATGTATGATAGTGTAGTTTGGTCAGGATCATCCGAGACTAACGCCTAGCGTAC	80	276	37	153.75	277	1	0	646	21	100.74	651	1	0	0.65522
	GGGTACGACCGTCGTACGATGTGAAGTACGATGGAACACGATGGGTTAGTTTCATAAATGAGACTAACGCCTAGCGTAC	79	399	29	120.51	408	1	0	561	23	110.34	564	1	0	0.915609
	GGGTACGACCGTCGTACGATCTTTTTAGGTCGTATGCCTGATGTCGAGCCCTGTATCCCAGAGACTAACGCCTAGCGTAC	80	1104	15	62.33	1098	1	0	372	30	143.92	387	1	0	2.309
	GGGTACGACCGTCGTACGATTCCTAGTGAGTTGTATGATCGGTGGAGGTGAAGTCTTCGTGAGACTAACGCCTAGCGTAC	80	1356	13	54.02	1458	1	0	732	19	91.15	743	1	0	1.68734
	GGGTACGACCGTCGTACGATCGACGGTGCGACTCTCAGAGTAGCTAGTCATAGCTATTTTGAGACTAACGCCTAGCGTAC	80	206	44	182.84	204	1	0	604	22	105.54	622	1	0	0.577226
	GGGTACGACCGTCGTACGATCCACGCTTAAACGCGTGTATAGTATGACGTGACCGACCACGAGACTAACGCCTAGCGTAC	80							445	27	129.52	444	1	0
	GGGTACGACCGTCGTACGATAACAGAAAATAATCTGTGATTGCGCGATGTCAGTGCCCGTGAGACTAACGCCTAGCGTAC	80	1951	10	41.56	2059	1	0	1829	10	47.97	1857	1	0	1.15423
	GGGTACGACCGTCGTACGATGATGTACACTTTGTACACACCCGTCCGATGTGCTGCCCAGGAGACTAACGCCTAGCGTAC	80							1285	13	62.36	1259	1	0
	GGGTACGACCGTCGTACGATTAATGAGAACAATGCTCATTAGAGACGACGATCAGTGCTTGAGACTAACGCCTAGCGTAC	80	1951	10	41.56	1978	1	0	793	18	86.35	801	1	0	2.07772
	GGGTACGACCGTCGTACGATGGTGTCTACAGGCATTAGAGTGTGATTGTCGTATACAAAAGAGACTAACGCCTAGCGTAC	80							2103	9	43.17	2274	1	0
	GGGTACGACCGTCGTACGATGGTCTATCTCGCTAATATGGCAACAGAAAACGTCTCGCTTGAGACTAACGCCTAGCGTAC	80	399	29	120.51	400	1	0	1600	11	52.77	1628	1	0	0.437889
	GGGTACGACCGTCGTACGATAAGGAGTCCATACGGGCTCGTCCTACGACTTGAGTATCCAGAGACTAACGCCTAGCGTAC	80							2103	9	43.17	2216	1	0
	GGGTACGACCGTCGTACGATTTGACATCTTACGACGAAAGGAGTTGTCTCTTTCAAGGAGGAGACTAACGCCTAGCGTAC	80	70	99	411.4	70	1	0	203	44	211.08	206	1	0	0.513077
	GGGTACGACCGTCGTACGATGATCTATCAAGAGATAGATTTGACGTTGATTGGTTGCCCAGAGACTAACGCCTAGCGTAC	80	918	17	70.64	929	1	0	732	19	91.15	735	1	0	1.29035
	GGGTACGACCGTCGTACGATGATACTCATTTCCATGAGTCCGTGCGACACGAAGTGACCTGAGACTAACGCCTAGCGTAC	80							2103	9	43.17	2037	1	0
	GGGTACGACCGTCGTACGATTCTCATTTATGATGAGGATTTGTGAGACGGTGCGATAGTTGAGACTAACGCCTAGCGTAC	80	298	35	145.44	308	1	0	414	28	134.32	418	1	0	0.923542
	GGGTACGACCGTCGTACGATGTTGCTCGAGCAGCAGCGCATGATTGGACGTACTCAAGGGAGACTAACGCCTAGCGTAC	79							1829	10	47.97	1792	1	0
	GGGTACGACCGTCGTACGATCACAACTGGAAAGTTGCGCGTGCTCGGTCAGTCCTCGTGCGAGACTAACGCCTAGCGTAC	80							1426	12	57.57	1451	1	0
	GGGTACGACCGTCGTACGATAACTCAGTTATGAGGTCGTCGACAGTAGTGCCTTGATGAAGAGACTAACGCCTAGCGTAC	80	1711	11	45.71	1762	1	0	935	16	76.76	983	1	0	1.67928
	GGGTACGACCGTCGTACGATAGGCGAGAATATTGCCGAACGTGTTGACGTGATCGACTCAGAGACTAACGCCTAGCGTAC	80							2103	9	43.17	2202	1	0
	GGGTACGACCGTCGTACGATCAGTGGTTGTTATGACTTTGATTGGTGGTGGTCAGCCCGTGAGACTAACGCCTAGCGTAC	80							1122	14	67.16	1096	1	0
	GGGTACGACCGTCGTACGATGGTCAGTATCAGTCTAGAAGAGGTGTTTTAAACACTTCGAGAGACTAACGCCTAGCGTAC	80	150	54	224.4	151	1	0	604	22	105.54	617	1	0	0.470321
	GGGTACGACCGTCGTACGATGAGTCGGCGGTTCTGCGTGCTCTGTGAAGCTATTGCTCCAGAGACTAACGCCTAGCGTAC	80							1829	10	47.97	1812	1	0
	GGGTACGACCGTCGTACGATAGACGGTCCGCCCATCGAACGTTGTGGAAGTGGTCTGTTTGAGACTAACGCCTAGCGTAC	80							2103	9	43.17	2039	1	0
	GGGTACGACCGTCGTACGATAAGTTATGAAGGTTGATACTCCTTACGAAATCGGTGTTGGGAGACTAACGCCTAGCGTAC	80							1829	10	47.97	1911	1	0
	GGGTACGACCGTCGTACGATAAACGTGTGTCGGCTGTACCAAGCACGCGATAGCTCAGTCGAGACTAACGCCTAGCGTAC	80	326	33	137.13	326	1	0	74	84	402.96	74	1	0	2.93853
	GGGTACGACCGTCGTACGATCTGGTTTTTATGCCCGAGAGATGACAGTCACGCCCCAGTCGAGACTAACGCCTAGCGTAC	80	1211	14	58.18	1319	1	0	1122	14	67.16	1151	1	0	1.15435
	GGGTACGACCGTCGTACGATTTGCTTGTAAGCAAGTCGAAGTCGATCGTGTTTTAAACCAGAGACTAACGCCTAGCGTAC	80	842	18	74.8	866	1	0	1122	14	67.16	1232	1	0	0.897861
	GGGTACGACCGTCGTACGATCGGACTGTTCAAGCTTCGTTAGCTACGGACGATTGGACCCGAGACTAACGCCTAGCGTAC	80							2103	9	43.17	2138	1	0
	GGGTACGACCGTCGTACGATTAGCATAACTTGCTTTTTTAGGACGGTGTTTGCTACCTCGGGAGACTAACGCCTAGCGTAC	81	2277	9	37.4	2235	1	0	1829	10	47.97	1832	1	0	1.28262
	GGGTACGACCGTCGTACGATGGTAATACTAAAGCCATCGTTGTCAGATGGAGTGTTACTCGAGACTAACGCCTAGCGTAC	80	1951	10	41.56	2194	1	0	1426	12	57.57	1484	1	0	1.38523
	GGGTACGACCGTCGTACGATAGGAATATCTACGAATGGTGGTACCCGGCGAATGTGACTCGAGACTAACGCCTAGCGTAC	80	29	177	735.53	29	1	0	2	563	2700.82	2	1	0	3.67194
	GGGTACGACCGTCGTACGATATTTAGAACTGAATATCGTCGGTTGTTTGTACTTCAAGGTGAGACTAACGCCTAGCGTAC	80	276	37	153.75	274	1	0	935	16	76.76	959	1	0	0.499252
	GGGTACGACCGTCGTACGATGTGTCAACCCTAAGGATACAAGTATATGTGCCTTAAGTCAGAGACTAACGCCTAGCGTAC	80	1951	10	41.56	2130	1	0	935	16	76.76	978	1	0	1.84697
	GGGTACGACCGTCGTACGATGGTTCAACTTTTGGACCCACGTGCAACAGGACGACCCACAGAGACTAACGCCTAGCGTAC	80							2103	9	43.17	2106	1	0
	GGGTACGACCGTCGTACGATTGGTATGACGGTGCTGTTGTCCTGCACATGTATAGTGTGTGAGACTAACGCCTAGCGTAC	80	1211	14	58.18	1229	1	0	687	20	95.94	702	1	0	1.64902
	GGGTACGACCGTCGTACGATCACGTGCAACGGATCATGCCCGTGGCTAAGCTCATCATTTGAGACTAACGCCTAGCGTAC	80							1426	12	57.57	1525	1	0
	GGGTACGACCGTCGTACGATCACCTAATAGGAGATCTACACGGTTTGCTCAGTATGTTAAGAGACTAACGCCTAGCGTAC	80	918	17	70.64	922	1	0	687	20	95.94	684	1	0	1.35815
	GGGTACGACCGTCGTACGATGATCAAAGCTTGACAACGTGCGAACCAAGTCTACCTCGCGGAGACTAACGCCTAGCGTAC	80							476	26	124.73	481	1	0
	GGGTACGACCGTCGTACGATACAATGGTATAAACATTGTGTATGATACGACGTGTAAGCTGAGACTAACGCCTAGCGTAC	80	375	30	124.67	380	1	0	306	34	163.1	307	1	0	1.30825
	GGGTACGACCGTCGTACGATGAAGAAGTAGACTTGCTTCCACATCTGCGATCGTTGTATAGAGACTAACGCCTAGCGTAC	80							2103	9	43.17	2085	1	0
	GGGTACGACCGTCGTACGATGGGGCTTAACTTCATCTAACGAAGGTCTGTTACTTGCAAGGAGACTAACGCCTAGCGTAC	80	1951	10	41.56	2115	1	0	1122	14	67.16	1239	1	0	1.61598
	GGGTACGACCGTCGTACGATGGTACTAATGTATTATCGTATTTATCGATCGTATATTAGGGAGACTAACGCCTAGCGTAC	80	1356	13	54.02	1330	1	0	1829	10	47.97	1902	1	0	0.888004
	GGGTACGACCGTCGTACGATGGTAGTACCTTTCGTGGAGATTGAAAGTGACTCAACGATAGAGACTAACGCCTAGCGTAC	80							1829	10	47.97	1853	1	0
	GGGTACGACCGTCGTACGATGCTGAATGCTTTGGTACTGTAGGTTTGACCCGGGCTAAGCGAGACTAACGCCTAGCGTAC	80	375	30	124.67	392	1	0	561	23	110.34	575	1	0	0.885057
	GGGTACGACCGTCGTACGATAGTCAAGCATCAGCTGACTTAGTGCCACGGATGAATGCCCGAGACTAACGCCTAGCGTAC	80							2103	9	43.17	2102	1	0
	GGGTACGACCGTCGTACGATGATCCTAGAGTGACGTCTTATGCCGGATGTTACCTGATAAGAGACTAACGCCTAGCGTAC	80	436	27	112.2	437	1	0	395	29	139.12	396	1	0	1.23993
	GGGTACGACCGTCGTACGATTCAGTACTGCGATCGTGTCTTGGTGCTCACATGAGTCATCGAGACTAACGCCTAGCGTAC	80	610	22	91.42	649	1	0	476	26	124.73	478	1	0	1.36436
	GGGTACGACCGTCGTACGATTGATTGCAGTAACCTGCGTAATCCTATGCTGGTTGTGCCTGAGACTAACGCCTAGCGTAC	80	1356	13	54.02	1404	1	0	445	27	129.52	455	1	0	2.39763
	GGGTACGACCGTCGTACGATGAAGCTCATCGCATGCCTGTCGGACCAAGCGTATAGGTGCGAGACTAACGCCTAGCGTAC	80							1600	11	52.77	1653	1	0
	GGGTACGACCGTCGTACGATCATGGCAAAGAACTCCTGATTGTCATGACGATCGCGACCTGAGACTAACGCCTAGCGTAC	80							646	21	100.74	642	1	0
	GGGTACGACCGTCGTACGATGTTGAGCTGAGCTGAACAGCGGACGGCCGTTTCGTGCCACGAGACTAACGCCTAGCGTAC	80							1024	15	71.96	1035	1	0
	GGGTACGACCGTCGTACGATTACTAATGTGATCGTGGCGGTGCTGAGTCTGCTGTTCTGGGAGACTAACGCCTAGCGTAC	80	1356	13	54.02	1359	1	0	1122	14	67.16	1199	1	0	1.24324
	GGGTACGACCGTCGTACGATTGTGCGACACGTAGCCTAGTATCTCATTTTGTGAGGTACGAGACTAACGCCTAGCGTAC	79	1951	10	41.56	1950	1	0	1285	13	62.36	1362	1	0	1.50048
	GGGTACGACCGTCGTACGATCACTTCAGTAAGCTGATGTGTTCCTACTGACGACAGACCTGAGACTAACGCCTAGCGTAC	80							1285	13	62.36	1350	1	0
	GGGTACGACCGTCGTACGATTTTTCACATATTTTTGTGAAGAGTGCTACGTGTCTCACCTGAGACTAACGCCTAGCGTAC	80	1951	10	41.56	2114	1	0	1122	14	67.16	1174	1	0	1.61598
	GGGTACGACCGTCGTACGATAACTCAGCTACCTGAGCTCAAACGACGAATTGTAATCCTGAGACTAACGCCTAGCGTAC	79	1356	13	54.02	1375	1	0	1122	14	67.16	1095	1	0	1.24324
	GGGTACGACCGTCGTACGATGAGTGATCATCGCTCGATGCCATGAGGCTGGCTCCAAATGGAGACTAACGCCTAGCGTAC	80							1426	12	57.57	14	3	1
	GGGTACGACCGTCGTACGATGGTTGATACTTGCGCGCGAAGCTTAAACTAGTTTCGTAATGAGACTAACGCCTAGCGTAC	80	255	39	162.07	258	1	0	561	23	110.34	589	1	0	0.680817
	GGGTACGACCGTCGTACGATGATGGTACTGCGGTTAATCCTGTTATCTTGATTGGTAACGGAGACTAACGCCTAGCGTAC	80	248	40	166.22	246	1	0	356	31	148.71	358	1	0	0.894658
	GGGTACGACCGTCGTACGATGGTTGCTCTGAGTGAGCGACTTTTGGACCGGTCGAGCTCAGAGACTAACGCCTAGCGTAC	80	2277	9	37.4	2570	1	0	2103	9	43.17	2208	1	0	1.15428
	GGGTACGACCGTCGTACGATGTTCGTATCCGGTAGCTAACGGTTGAGTTGTCTTGAATTTGAGACTAACGCCTAGCGTAC	80	2277	9	37.4	2397	1	0	2103	9	43.17	2267	1	0	1.15428
	GGGTACGACCGTCGTACGATCAGTCCACAAGTGACTGATAGGCTCGATGGTTTGTTGACTGAGACTAACGCCTAGCGTAC	80							372	30	143.92	386	1	0
	GGGTACGACCGTCGTACGATAGCCTTTCGAAAGGGAGGCGATCGTGAGTGACAGTCGGATGAGACTAACGCCTAGCGTAC	80	2277	9	37.4	2329	1	0	1122	14	67.16	1125	1	0	1.79572
	GGGTACGACCGTCGTACGATGAACGACGTACGGAGTGCCAAGTACATTAGGTAGTAGTCAGAGACTAACGCCTAGCGTAC	80	436	27	112.2	446	1	0	604	22	105.54	630	1	0	0.940642
	GGGTACGACCGTCGTACGATTGAAGCGCAAGCTACAGCCATACGATAGTCCTACCAGTACGAGACTAACGCCTAGCGTAC	80							604	22	105.54	615	1	0
	GGGTACGACCGTCGTACGATCTCCTCAGTTTTGAGTGATTGGCTGACAGTCGAAATACCCGAGACTAACGCCTAGCGTAC	80	767	19	78.95	799	1	0	1122	14	67.16	1132	1	0	0.850665
	GGGTACGACCGTCGTACGATTACGACGTCTTGCCTTACTCGCATAGTTTGAAATGCGGTAGAGACTAACGCCTAGCGTAC	80							935	16	76.76	984	1	0
	GGGTACGACCGTCGTACGATGGTTGTCCCCGCTGGTTGTAATTGTGTCAAGCCTGAGCGCGAGACTAACGCCTAGCGTAC	80							1122	14	67.16	1139	1	0
	GGGTACGACCGTCGTACGATGCAGAGTTATTGCCTGAATCGCGTCGGTAGTTGCCCGACAGAGACTAACGCCTAGCGTAC	80							2103	9	43.17	2249	1	0
	GGGTACGACCGTCGTACGATAAGCGTCCGATGCACGGACCCTACGTTAAGCCGATGTCTTGAGACTAACGCCTAGCGTAC	80	120	66	274.26	120	1	0	94	72	345.4	95	1	0	1.25939
	GGGTACGACCGTCGTACGATGGATACAAAACGTCGTTATTGCGGTCTTGTCTCTATTCCCGAGACTAACGCCTAGCGTAC	80							1829	10	47.97	1775	1	0
	GGGTACGACCGTCGTACGATTGCTGTGCAAGCAATTAATGTGTGACGTTTAGTACCAGGGGAGACTAACGCCTAGCGTAC	80							1426	12	57.57	1469	1	0
	GGGTACGACCGTCGTACGATTTCGTTGTGAAGTCGTTGAGACGGAGCGTACTCACGCAGCGAGACTAACGCCTAGCGTAC	80							1829	10	47.97	1927	1	0
	GGGTACGACCGTCGTACGATCTTGCGAGTTAGCTCGTGAGGGCCTATTGACGGTTTGCTCGAGACTAACGCCTAGCGTAC	80	1211	14	58.18	1279	1	0	1600	11	52.77	1674	1	0	0.907013
	GGGTACGACCGTCGTACGATTTCTATGCGTATGGCTGATAGTTGTACTCAAGCTAGCAGCGAGACTAACGCCTAGCGTAC	80	918	17	70.64	920	1	0	1600	11	52.77	1755	1	0	0.747027
	GGGTACGACCGTCGTACGATAGTGTAGTAAGGCACTAGTGTATTGACGTTTGTAGCCGTTGAGACTAACGCCTAGCGTAC	80							2103	9	43.17	2263	1	0
	GGGTACGACCGTCGTACGATAGGCAAGGAATGCCCTTAGTACGAGGGTAGTTACCCGGCGAGACTAACGCCTAGCGTAC	79	1951	10	41.56	2076	1	0	2103	9	43.17	2195	1	0	1.03874
	GGGTACGACCGTCGTACGATCGAAGTTCGTCAATCGAAACGGGTCTGGATGATCGTGCCAGAGACTAACGCCTAGCGTAC	80							1600	11	52.77	1725	1	0
	GGGTACGACCGTCGTACGATGGTCGCCCTACGTGGCCGATAGCGATTCTAGCAATAGAAGAGACTAACGCCTAGCGTAC	79							1285	13	62.36	1294	1	0
	GGGTACGACCGTCGTACGATCCAATGAAATATCATTGCATGTGCGTATGGAACTGTCCCTGAGACTAACGCCTAGCGTAC	80	2277	9	37.4	2401	1	0	2103	9	43.17	2283	1	0	1.15428
	GGGTACGACCGTCGTACGATACCACATCGCTTAGATTTGGTTGTCTAAGATGGTTGGCTCGAGACTAACGCCTAGCGTAC	80							1285	13	62.36	1366	1	0
	GGGTACGACCGTCGTACGATGCACAAGTTGTGCTGTTACGACTGTACGCACCTTACGCCAGAGACTAACGCCTAGCGTAC	80							1600	11	52.77	1600	1	0
	GGGTACGACCGTCGTACGATATTGAGTTGCAAGATTCAAGTTGTGCGTGTGTCTTAACCTGAGACTAACGCCTAGCGTAC	80	375	30	124.67	372	1	0	687	20	95.94	678	1	0	0.769552
	GGGTACGACCGTCGTACGATGAAGCTAAATGCTTTATTGGTAGGTTGTGTCGGGTCCGTGGAGACTAACGCCTAGCGTAC	80							1285	13	62.36	1348	1	0
	GGGTACGACCGTCGTACGATGAGATATTTCTCTCACCGCACGCCGCTGTATCCCATCCCAGAGACTAACGCCTAGCGTAC	80	610	22	91.42	626	1	0	148	55	263.85	148	1	0	2.88613
	GGGTACGACCGTCGTACGATGGAGCGAGCTGAATTCGCGACAAGGACGACTATCGTGACTGAGACTAACGCCTAGCGTAC	80	1356	13	54.02	1400	1	0	306	34	163.1	315	1	0	3.01925
	GGGTACGACCGTCGTACGATGTATGACAGGTCCGCCCACGCTCGAAGCAGTTAAGTCGTAGAGACTAACGCCTAGCGTAC	80							1285	13	62.36	1354	1	0
	GGGTACGACCGTCGTACGATGTGCACGATTAGTGCCGTGAATTCGACGTCGAACCTCGCCGAGACTAACGCCTAGCGTAC	80							1829	10	47.97	1879	1	0
	GGGTACGACCGTCGTACGATGCTATAACAGCATAATCAACGTCGGATGTGCCAAGCTAGCGAGACTAACGCCTAGCGTAC	80	1515	12	49.87	1503	1	0	1122	14	67.16	1169	1	0	1.3467
	GGGTACGACCGTCGTACGATATTGTGGCAGGATAAGTCCAATGCCGTACTGGTTAAGCCTGAGACTAACGCCTAGCGTAC	80	1356	13	54.02	1374	1	0	2103	9	43.17	2018	1	0	0.799148
c16	GGGTACGACCGTCGTACGATGGTCGATACAACGCTGTTTGTTTATTCTCGTGTTTTTACGAGACTAACGCCTAGCGTAC	79	16	236	980.7	16	1	0	87	77	369.38	86	1	0	0.376649
	GGGTACGACCGTCGTACGATGCAACTTTATAAGTTGTATTAAAGTAATGACGGAGTGCAAGAGACTAACGCCTAGCGTAC	80	185	47	195.31	183	1	0	179	48	230.27	182	1	0	1.179
	GGGTACGACCGTCGTACGATATAATCGTAGGAGGGTTCAGTGCGTAGGTTTCCGCAATTGGAGACTAACGCCTAGCGTAC	80	1356	13	54.02	1433	1	0	1426	12	57.57	1408	1	0	1.06572
	GGGTACGACCGTCGTACGATGAGCTGACTTAAACAGTTCAACGGGCCACGTTCTACTCGGAGACTAACGCCTAGCGTAC	79	1711	11	45.71	1743	1	0	561	23	110.34	569	1	0	2.41391
	GGGTACGACCGTCGTACGATGTGTGTCATATACATACATTGTACGGGAGGTATAGTGCCTGAGACTAACGCCTAGCGTAC	80	399	29	120.51	402	1	0	793	18	86.35	779	1	0	0.716538
	GGGTACGACCGTCGTACGATATGTAGTACGACTTCGTATCAGTCGAGCTAGTAATAGCTAGAGACTAACGCCTAGCGTAC	80	716	20	83.11	715	1	0	533	24	115.13	549	1	0	1.38527
	GGGTACGACCGTCGTACGATTGACGTATGGGGTTGGTGCCTCGCTGTGCTTATGTCGTGAGAGACTAACGCCTAGCGTAC	80							1829	10	47.97	91	2	1
	GGGTACGACCGTCGTACGATGAGTATTCATTTTAATGATGTTCATTTACACGGTTGGCCTGAGACTAACGCCTAGCGTAC	80	1711	11	45.71	1807	1	0	1600	11	52.77	1683	1	0	1.15445
	GGGTACGACCGTCGTACGATAAGTATGATGGTAGAGTGTGTTAGTATTTGTGAAATTCACGAGACTAACGCCTAGCGTAC	80	20	208	864.35	20	1	0	58	104	498.91	58	1	0	0.577208
	GGGTACGACCGTCGTACGATGACGATTGCTTAAATCGCGCCGTCTGTGGTCATGTCCGGTGAGACTAACGCCTAGCGTAC	80							1024	15	71.96	1073	1	0
	GGGTACGACCGTCGTACGATCAGGAAACAAATGTTCTTGATTTGCGACGTGAGAACCGATGAGACTAACGCCTAGCGTAC	80	1211	14	58.18	1280	1	0	935	16	76.76	931	1	0	1.31935
	GGGTACGACCGTCGTACGATGATGCAGATAGCTAGTCTAACGTATATGGTCGGACAACGCGAGACTAACGCCTAGCGTAC	80							2103	9	43.17	2147	1	0
	GGGTACGACCGTCGTACGATTTCCTCATTTAGATTGCGGACGTCTAAAGATGGTCACCTCGAGACTAACGCCTAGCGTAC	80							1829	10	47.97	1877	1	0
	GGGTACGACCGTCGTACGATGTGTTCTTGTATAAGCAACCATCTTGCGTGAGTCATACCTGAGACTAACGCCTAGCGTAC	80							2103	9	43.17	2104	1	0
	GGGTACGACCGTCGTACGATAGGTAGCTATTATAGCTGAGCTTCGTGACGTGTCTACCAAGAGACTAACGCCTAGCGTAC	80							1426	12	57.57	1453	1	0
	GGGTACGACCGTCGTACGATTGGAATCTTTACATTCCGATCACAGACTAGTCGTAATGCCGAGACTAACGCCTAGCGTAC	80	1515	12	49.87	1534	1	0	1285	13	62.36	1363	1	0	1.25045
	GGGTACGACCGTCGTACGATGTAATTGACATCTACGACTGGTCGATCATTACCTCGTGGCGAGACTAACGCCTAGCGTAC	80	399	29	120.51	397	1	0	45	127	609.24	45	1	0	5.05551
	GGGTACGACCGTCGTACGATATGATAGCAATATCTAGCTCGTATGAGTCGGAGTGCACCGGAGACTAACGCCTAGCGTAC	80	1515	12	49.87	1605	1	0	1122	14	67.16	1190	1	0	1.3467
	GGGTACGACCGTCGTACGATGCCAATTTTGGCTTCGTTTGGCGATTGGACGCCCGAACGCGAGACTAACGCCTAGCGTAC	80	494	25	103.89	493	1	0	1285	13	62.36	1262	1	0	0.60025
	GGGTACGACGTCGTACGATCTCATAGCTTTTATAGGCTATAGACGCCGACGATTGTGACCGAGACTAACGCCTAGCGTAC	80							1426	12	57.57	1500	1	0
	GGGTACGACCGTCGTACGATGTCGCAATGACGTCGTGTGGACGATGGTTAAGTCTTGAATGAGACTAACGCCTAGCGTAC	80	1515	12	49.87	1616	1	0	1024	15	71.96	1089	1	0	1.44295
	GGGTACGACCGTCGTACGATCTGACTAATTCGGTTTGTCCGACGTGTCCAGCCCAAGCTAGAGACTAACGCCTAGCGTAC	80	316	34	141.29	316	1	0	144	56	268.64	143	1	0	1.90134
	GGGTACGACCGTCGTACGATCTAATAGATGGTGCGTTCGGTTAGCTGGTGCCGCAGTCAAGAGACTAACGCCTAGCGTAC	80	610	22	91.42	643	1	0	604	22	105.54	628	1	0	1.15445
	GGGTACGACCGTCGTACGATGCTTTCGTTAGAAAGCTCTTATGGAAGGTTGCACTTCAAAGAGACTAACGCCTAGCGTAC	80							859	17	81.55	897	1	0
	GGGTACGACCGTCGTACGATCAAGGTGTTTAAAACCGAGGTTGTGACGACAGGAGTGCTCGAGACTAACGCCTAGCGTAC	80	767	19	78.95	783	1	0	859	17	81.55	872	1	0	1.03293
	GGGTACGACCGTCGTACGATGTGACCATTTTCTGGTTGCTAAGTATGACGATGTTACTCGAGACTAACGCCTAGCGTAC	79	610	22	91.42	646	1	0	1122	14	67.16	1178	1	0	0.734631
	GGGTACGACCGTCGTACGATGATTGTATATAACAGCCATCTGCGTATGGCTCATCCCAGAGAGACTAACGCCTAGCGTAC	80							395	29	139.12	409	1	0
	GGGTACGACCGTCGTACGATTTGTCAAAATTGTACGAACAGGAGGTACCCGGTGACTAGAGACTAACGCCTAGCGTAC	78							1829	10	47.97	1818	1	0
	GGGTACGACCGTCGTACGATATGAGTGTTTGTGCTCGGTTGTGTGACGTGTAGTGTCAGCGAGACTAACGCCTAGCGTAC	80							2103	9	43.17	2313	1	0
	GGGTACGACCGTCGTACGATTGGTCATAAATGACTAATCTTAGGACATGGAGTCCCAGATGAGACTAACGCCTAGCGTAC	80	1951	10	41.56	2185	1	0	935	16	76.76	936	1	0	1.84697
	GGGTACGACCGTCGTACGATCGTGATGTGCACGTCTCATACGATGGTTGGTCTCAATAGTGAGACTAACGCCTAGCGTAC	80							1600	11	52.77	1598	1	0
	GGGTACGACCGTCGTACGATTAGGTTACCAACTTGATCGCTGACTGAGTTGTATGCCACAGAGACTAACGCCTAGCGTAC	80							1426	12	57.57	1429	1	0
	GGGTACGACCGTCGTACGATCAGATGATACAAAATCATCCGTCTCGTCGCGCTTGCACCTGAGACTAACGCCTAGCGTAC	80							1829	10	47.97	2000	1	0
	GGGTACGACCGTCGTACGATTACTCCAAAGGAGTAGTCAGCGACAGAGTCAGTATTCGACGAGACTAACGCCTAGCGTAC	80	462	26	108.04	469	1	0	687	20	95.94	717	1	0	0.888004
	GGGTACGACCGTCGTACGATGTCAGTAACAGTGTACTGCTTCGTAGGATTGAACATACCTGAGACTAACGCCTAGCGTAC	80	1515	12	49.87	1579	1	0	2103	9	43.17	2142	1	0	0.865651
	GGGTACGACCGTCGTACGATAGATCAAAGATCGATCATGCGATGAGTTCGATGAAGCCTAGAGACTAACGCCTAGCGTAC	80	2277	9	37.4	2513	1	0	1024	15	71.96	1053	1	0	1.92406
	GGGTACGACCGTCGTACGATATCATTGAAGTTGGTGTCTGTCTGGTGTGTCTTGTGCCCGGAGACTAACGCCTAGCGTAC	80							1829	10	47.97	1801	1	0
	GGGTACGACCGTCGTACGATAATTTCGAACGGGGTTGTACCGCGAGCTTGAGTTAGTTGCGAGACTAACGCCTAGCGTAC	80	1211	14	58.18	1324	1	0	1600	11	52.77	1731	1	0	0.907013
	GGGTACGACCGTCGTACGATGACGGTATACTTCTTATGTTAGGATGGATTTGTTTCGAAAGAGACTAACGCCTAGCGTAC	80	5	354	1471.05	5	1	0	22	212	1017.01	22	1	0	0.69135
	GGGTACGACCGTCGTACGATTGGATGCACCAATTGTTACAACGGGGTGAGAGTCTTCAACGAGACTAACGCCTAGCGTAC	80	1211	14	58.18	1222	1	0	1600	11	52.77	1673	1	0	0.907013
	GGGTACGACCGTCGTACGATAGTTAGAAGGCTATTGGACGAAGGGTCCTACCCGGGGTGTGAGACTAACGCCTAGCGTAC	80	1356	13	54.02	1465	1	0	2103	9	43.17	2272	1	0	0.799148
	GGGTACGACCGTCGTACGATCACAGGCAGTGCCATGGTCGAAAGTTACGGTCAAGTCCAGAGACTAACGCCTAGCGTAC	79							1426	12	57.57	1454	1	0
	GGGTACGACCGTCGTACGATTGAAGTGGTGACATTTCACACGTCGATAGGAAGGCCCATTGAGACTAACGCCTAGCGTAC	80	2277	9	37.4	2411	1	0	1024	15	71.96	1032	1	0	1.92406
	GAGTACGACCGTCGTACGATGAGTGATCATCGCTCGATGCCATAAGGCTGGCTCCAAATGGAGACTAACGCCTAGCGTAC	80							2103	9	43.17	14	5	1
	GGGTACGACCGTCGTACGATTGTCAACGGACAGTTGATAACCGTATCAGGGTTTGTGCCAGAGACTAACGCCTAGCGTAC	80	716	20	83.11	744	1	0	604	22	105.54	603	1	0	1.26988
	GGGTACGACCGTCGTACGATTTGTTCGGGGTCGGCCAAGTTATGGTGAGTACGTCTGTTTGAGACTAACGCCTAGCGTAC	80	316	34	141.29	319	1	0	414	28	134.32	432	1	0	0.950669
	GGGTACGACCGTCGTACGATTTTGATATGAAGAATATCATGCGTGACGGAAGAATGCCTGGAGACTAACGCCTAGCGTAC	80							1285	13	62.36	1333	1	0
	GGGTACGACCGTCGTACGATTTCAATCAAGAATTGATGTCGTAGATGGAGCGTGGCCGAAGAGACTAACGCCTAGCGTAC	80	1211	14	58.18	1260	1	0	1829	10	47.97	1974	1	0	0.82451
	GGGTACGACCGTCGTACGATGCACGTGAATCGGGCAATGTCGACGAGGTGAAGTCTTCACGAGACTAACGCCTAGCGTAC	80	1515	12	49.87	1614	1	0	1122	14	67.16	1107	1	0	1.3467
	GGGTACGACCGTCGTACGATCCTGCTTAACCCAGGGTCTGTACGGATAGTCAATCCCAATGAGACTAACGCCTAGCGTAC	80							1829	10	47.97	1948	1	0
	GGGTACGACCGTCGTACGATAGACTTTATAGTCTTGTGTATCACGGTTAATACCAAGTGCGAGACTAACGCCTAGCGTAC	80	166	49	203.62	164	1	0	333	32	153.51	340	1	0	0.753904
	GGGTACGACCGTCGTACGATAGCTAGTCTACTATGTGCGGAGAGTGTCCATGCTAAGAGCGAGACTAACGCCTAGCGTAC	80	767	19	78.95	819	1	0	561	23	110.34	591	1	0	1.39759
	GGGTACGACCGTCGTACGATGGCTCGTTACCAGTGCTAGAGTGTAAACAGTCTCAGAAACGAGACTAACGCCTAGCGTAC	80	610	22	91.42	601	1	0	687	20	95.94	682	1	0	1.04944
	GGGTACGACCGTCGTACGATAGGCTAGTTATTTGCGTGTCTACTATGGACGTACCGTGACGAGACTAACGCCTAGCGTAC	80	1711	11	45.71	1759	1	0	356	31	148.71	360	1	0	3.25334
	GGGTACGACCGTCGTACGATAAATCTCAAAGAGAGGTTGATTGTGAATGTGGTCTGCCCAGAGACTAACGCCTAGCGTAC	80	1951	10	41.56	2102	1	0	2103	9	43.17	2023	1	0	1.03874
	GGGTACGACCGTCGTACGATTAGCCTCTCAATGATGCTGATCGTTGTGGTTGTGTGCCCAGAGACTAACGCCTAGCGTAC	80	554	23	95.58	590	1	0	372	30	143.92	381	1	0	1.50575
	GGGTACGACCGTCGTACGATTGGCTGATAAAGATGCGAGTCGGCCGAAGTGTCAAATCCCGAGACTAACGCCTAGCGTAC	80	1951	10	41.56	1999	1	0	1600	11	52.77	1660	1	0	1.26973
	GGGTACGACCGTCGTACGATGATGTTGATATTAATCAATCACCTCGTTCAGGTCTACCCAGAGACTAACGCCTAGCGTAC	80	554	23	95.58	599	1	0	502	25	119.93	494	1	0	1.25476
	GGGTACGACCGTCGTACGATCCTAGCGATCTACTGTTACGGTTAACGTGCCTTCGATCCTGAGACTAACGCCTAGCGTAC	80	1211	14	58.18	1304	1	0	476	26	124.73	480	1	0	2.14386
	GGGTACGACCGTCGTACGATGCTGCAACTCAAGGTGCTACATCCTCGACGTGAGAACCTTGAGACTAACGCCTAGCGTAC	80							1829	10	47.97	1824	1	0
	GGGTACGACCGTCGTACGATAGGAGTTATTATAACTTCTAATGGTATTGGGTTGTATCTGGAGACTAACGCCTAGCGTAC	80	68	100	415.55	69	1	0	216	42	201.48	221	1	0	0.484851
	GGGTACGACCGTCGTACGATACATCTGAAGGATGGCATCATGCGAATGTTGTTGTGCATCGAGACTAACGCCTAGCGTAC	80							859	17	81.55	910	1	0
	GGGTACGACCGTCGTACGATTTAGGACTAGTTTCTTAAACGTACATGTAGGTTGCATCTCGAGACTAACGCCTAGCGTAC	80	610	22	91.42	607	1	0	646	21	100.74	656	1	0	1.10195
	GGGTACGACCGTCGTACGATAGTAAAAATAGCTAGAGGACGAATAAAATGGTTGTGCAAGAGACTAACGCCTAGCGTAC	79	1211	14	58.18	1251	1	0	2103	9	43.17	2168	1	0	0.742008
	GGGTACGACCGTCGTACGATTCATGAAGATGATTCTTGAGTCATCGACGTGGTTGTGCTCGAGACTAACGCCTAGCGTAC	80	1515	12	49.87	1589	1	0	1122	14	67.16	1203	1	0	1.3467
	GGGTACGACCGTCGTACGATCAATTATGAATAGTAATTGGCCGTACTCTGGTTATACCTAGAGACTAACGCCTAGCGTAC	80	1711	11	45.71	1689	1	0	1426	12	57.57	1532	1	0	1.25946
	GGGTACGACCGTCGTACGATAACGATGCAAGTGCTAGTTATTTCGACGGAAGCGTGTCTAGAGACTAACGCCTAGCGTAC	80	185	47	195.31	186	1	0	124	61	292.63	123	1	0	1.49828
	GGGTACGACCGTCGTACGATTCTACACTTGTGGTGAAGAGTCGTATGATCTGAGCGTACCGAGACTAACGCCTAGCGTAC	80							1285	13	62.36	1370	1	0
	GGGTACGACCGTCGTACGATAAAGGTACGCGGTGTCCTCTACGTGAAGCGTGTCCGTTCACGAGACTAACGCCTAGCGTAC	81							646	21	100.74	673	1	0
	GGGTACGACCGTCGTACGATTTCCGTAAGAATTTACGGGCATCATACTAAAGGTCGTGACGAGACTAACGCCTAGCGTAC	80	767	19	78.95	779	1	0	320	33	158.31	320	1	0	2.00519
	GGGTACGACCGTCGTACGATAGCTCAATACAGTACGCGAACGGTTAAATGATCGCTTTGCGAGACTAACGCCTAGCGTAC	80	268	38	157.91	268	1	0	203	44	211.08	207	1	0	1.33671
	GGGTACGACCGTCGTACGATAAGCGTACAATGTGTTTGACCTACCTATGCAATGTCCTTAGAGACTAACGCCTAGCGTAC	80	156	53	220.24	156	1	0	82	79	378.98	82	1	0	1.72076
	GGGTACGACCGTCGTACGATGGAACTAATTTCCTTAGTCGCGACAGTTGTGCCCCTAGTCGAGACTAACGCCTAGCGTAC	80	341	32	132.98	341	1	0	372	30	143.92	372	1	0	1.08227
	GGGTACGACCGTCGTACGATACAAGCCAGATAGGCCTTATCTTAAGATGTGTCGTGCACTGAGACTAACGCCTAGCGTAC	80							2103	9	43.17	2088	1	0
	GGGTACGACCGTCGTACGATTAATGCTATCATTGATAGCGGTCGTTAGCGGTAGTACAATGAGACTAACGCCTAGCGTAC	80	494	25	103.89	503	1	0	935	16	76.76	937	1	0	0.738858
	GGGTACGACCGTCGTACGATGCGATTAAATCGCCTCGTTCCACGTGTAAGGTTCCCAATAGAGACTAACGCCTAGCGTAC	80	206	44	182.84	209	1	0	131	59	283.03	134	1	0	1.54797
	GGGTACGACCGTCGTACGATCTTAGGTTTCAATCCTGAATCTACGACTGCCATACACCGTGAGACTAACGCCTAGCGTAC	80							1600	11	52.77	1580	1	0
	GGGTACGACCGTCGTACGATGACACTTTCAATAGGGTCAACGTATTGATAGCCGTGCCAAGAGACTAACGCCTAGCGTAC	80	1356	13	54.02	1391	1	0	1024	15	71.96	1025	1	0	1.3321
	GGGTACGACCGTCGTACGATCCCGTACAGGGGTAGTTACTTCGGTAGTGCCTCGGTGCAAGAGACTAACGCCTAGCGTAC	80							1600	11	52.77	1732	1	0
	GGGTACGACCGTCGTACGATGGTCGAGCACACCGGTGTTGTGACGGTGATTAGTTGATTTGAGACTAACGCCTAGCGTAC	80							1285	13	62.36	1288	1	0
	GGGTACGACCGTCGTACGATCCATAGATGGACGTATACGATGAGGTTAGTATCAAGCTAGGAGACTAACGCCTAGCGTAC	80	842	18	74.8	894	1	0	1122	14	67.16	1105	1	0	0.897861
	GGGTACGACCGTCGTACGATTCGCTTGTTTAGCGAGTTGCTTGATGACGATCGTGTCTCGGAGACTAACGCCTAGCGTAC	80	662	21	87.27	693	1	0	167	51	244.66	169	1	0	2.80348
	GGGTACGACCGTCGTACGATGTGAAAACCGCATCCTACGGCTATCAGTACCAGAGACTAACGCCTAGCGTAC	72							1829	10	47.97	1819	1	0
	GGGTACGACCGTCGTACGATATTAAAACTGTCCTACGATGTGTGTCGCCCCGTATCCCAAGAGACTAACGCCTAGCGTAC	80	662	21	87.27	663	1	0	1122	14	67.16	1204	1	0	0.769566
	GGGTACGACCGTCGTACGATGACTAGCAATTGGCCATCGTGCTTGATGTGCGTATTGCCTGAGACTAACGCCTAGCGTAC	80							2103	9	43.17	2197	1	0
	GGGTACGACCGTCGTACGATACCTAGTATGGTGTCTTAATACGAGGAAGTACTCGTGGCTGAGACTAACGCCTAGCGTAC	80	185	47	195.31	188	1	0	210	43	206.28	213	1	0	1.05617
	GGGTACGACCGTCGTACGATAGCGTCCGAGGTCAGTTACTCGCCCTCGCTAGTTTTTAGCGAGACTAACGCCTAGCGTAC	80	1515	12	49.87	1632	1	0	732	19	91.15	725	1	0	1.82775
	GGGTACGACCGTCGTACGATTGTGACTATACGTCCCAAATGTATTATGGTTAGTTACACTGAGACTAACGCCTAGCGTAC	80							859	17	81.55	903	1	0
	GGGTACGACCGTCGTACGATAGGTTGTGAAAATAACCTTCGTCCAGACGGATCTAGCTCAGAGACTAACGCCTAGCGTAC	80							2103	9	43.17	2275	1	0
	GGGTACGACCGTCGTACGATGGTTGCGTCCGGTGCGTAATGACGTTGCAGTCTTCAAACGGAGACTAACGCCTAGCGTAC	80							935	16	76.76	975	1	0
	GGGTACGACCGTCGTACGATAGTACTGTTTCACATTGCTATATGTACGTTGGTCAAGCCTGAGACTAACGCCTAGCGTAC	80	2277	9	37.4	2562	1	0	1600	11	52.77	1579	1	0	1.41096
	GGGTACGACCGTCGTACGATGAATTGGATTTGGTCCAGCTATCGTGACGGTAAGTACAACGAGACTAACGCCTAGCGTAC	80							1829	10	47.97	1955	1	0
	GGGTACGACCGTCGTACGATGGCTTGTGGGAAATCGAGCTATTAGACTTCGGTTGTGCACGAGACTAACGCCTAGCGTAC	80	1711	11	45.71	1813	1	0	1829	10	47.97	1914	1	0	1.04944
	GGGTACGACCGTCGTACGATTAAGCGGTAACACGCTGTCTAATCGATGGTGCGAAGTCGAGAGACTAACGCCTAGCGTAC	80	135	59	245.18	134	1	0	140	57	273.44	140	1	0	1.11526
	GGGTACGACCGTCGTACGATACCTCCGAATCTTCGGAAGTGTTGTATAGGACTGTCGCTCGAGACTAACGCCTAGCGTAC	80	2277	9	37.4	2314	1	0	1426	12	57.57	1516	1	0	1.5393
	GGGTACGACCGTCGTACGATACTGGTGATTTCAGTATAGGACGAGAGTGTCGCTGCTCAAGAGACTAACGCCTAGCGTAC	80							1600	11	52.77	1594	1	0
	GGGTACGACCGTCGTACGATTACACGTGCAACGGGATGATGCCCTGAATAGGAACACTCTGAGACTAACGCCTAGCGTAC	80							1285	13	62.36	1303	1	0
	GGGTACGACCGTCGTACGATGACACTTTACAAGTGTTAAGCTTGCGACGTCTAATTGCCCGAGACTAACGCCTAGCGTAC	80	2277	9	37.4	2430	1	0	793	18	86.35	795	1	0	2.30882
	GGGTACGACCGTCGTACGATCAACCTGAGGTATTCAGTACGATCGTGGCACGTAAGTCCCGAGACTAACGCCTAGCGTAC	80							1829	10	47.97	1821	1	0
	GGGTACGACCGTCGTACGATGAAGTATCGCTTAGGTGCTTCGCGATCGAGAGTTGTGCCAGAGACTAACGCCTAGCGTAC	80							1600	11	52.77	1678	1	0
	GGGTACGACCGTCGTACGATGAGTCGTTTCTCTACGATGGGGCTATGTCATGGTTATACCGAGACTAACGCCTAGCGTAC	80	918	17	70.64	2	2	1	1829	10	47.97	3	6	1	0.679077
	GGGTACGACCGTCGTACGATTAGACTATTGTCTAATAGCATGACGGTGCTAATCTCGAAAGAGACTAACGCCTAGCGTAC	80	286	36	149.6	289	1	0	1122	14	67.16	1149	1	0	0.44893
	GGGTACGACCGTCGTACGATGTTCGTACCTAATATGCTAGTCAGTGTTTCTCTGTGGACAGAGACTAACGCCTAGCGTAC	80	1001	16	66.49	1039	1	0	2103	9	43.17	2246	1	0	0.649271
	GGGTACGACCGTCGTACGATGGAAGTACCATTTCAGTATGTGACGGATTTAGTCAGAGACTAACGCCTAGCGTAC	75							2103	9	43.17	42	3	1
	GGGTACGACCGTCGTACGATGAAGTCAAAATCTTCATTGCACTAGACGAACGTGTGCTCGAGACTAACGCCTAGCGTAC	79							793	18	86.35	787	1	0
	GGGTACGACCGTCGTACGATGCAATTGTCTCTACACGTTCGTATCCTTCGCCTTTGGCGTGAGACTAACGCCTAGCGTAC	80	1001	16	66.49	1004	1	0	732	19	91.15	769	1	0	1.37088
	GGGTACGACCGTCGTACGATATTGTATAAAACAGTGTCATAATGACGGGTGCGTTGTCGTGAGACTAACGCCTAGCGTAC	80	105	73	303.35	105	1	0	533	24	115.13	541	1	0	0.379529
	GGGTACGACCGTCGTACGATATGTGACACTCCATAGAGTGCGCTACGTGACGCGTACACTGAGACTAACGCCTAGCGTAC	80	1515	12	49.87	1651	1	0	414	28	134.32	430	1	0	2.6934
	GGGTACGACCGTCGTACGATCACATGGATACACCATTTGTGACTGTGATGGCTGTACCTGGAGACTAACGCCTAGCGTAC	80	2277	9	37.4	2298	1	0	1426	12	57.57	1524	1	0	1.5393
c1	GGGTACGACCGTCGTACGATGCGAACAAACAATAAATGTTCTTCGCATCAATACATTGCAGAGACTAACGCCTAGCGTAC	80	1	770	3199.75	1	1	0	604	22	105.54	595	1	0	0.0329838
	GGGTACGACCGTCGTACGATACAGTCGGATGATTGTTGAGTCGGGTCCTACCTAGTGACTGAGACTAACGCCTAGCGTAC	80							144	56	268.64	145	1	0
	GGGTACGACCGTCGTACGATGAGCAGTTATGCTACTCACGTAACAGATGGGTTATACACCGAGACTAACGCCTAGCGTAC	80							1426	12	57.57	1534	1	0
	GGGTACGACCGTCGTACGATGATTGGCTTTGAGACCTGTCCGGCGAATGTTGTGTGCTCAGAGACTAACGCCTAGCGTAC	80							687	20	95.94	686	1	0
	GGGTACGACCGTCGTACGATTTGCTAGCCAGATCGCTGTGATTGGAATGTGCCCAGATACGAGACTAACGCCTAGCGTAC	80	1104	15	62.33	1166	1	0	1600	11	52.77	1575	1	0	0.846623
	GGGTACGACCGTCGTACGATTGGTGCGAAGGCTGCCCTGCGCAGTGCTACGATCTCGTTTGAGACTAACGCCTAGCGTAC	80	610	22	91.42	641	1	0	223	41	196.69	227	1	0	2.1515
	GGGTACGACCGTCGTACGATTCTGTTTTCGGACGGAATCAGTGTGACCGTTGACTACCTAGAGACTAACGCCTAGCGTAC	80							1426	12	57.57	1528	1	0
	GGGTACGACCGTCGTACGATGTAAATCCTATGACGGGGCAAGTCGTGTGTTGAATAACCAGAGACTAACGCCTAGCGTAC	80	52	116	482.04	52	1	0	33	169	810.73	33	1	0	1.68187
	GGGTACGACCGTCGTACGATCGACTATGTTGGTCTCGATCGGCGTTACCTTATGCTTAGCGAGACTAACGCCTAGCGTAC	80	1951	10	41.56	2083	1	0	1426	12	57.57	1492	1	0	1.38523
	GGGTACGACCGTCGTACGATGGCGTATCCCGTGACTTTGAGACTAACGCCTAGCGTAC	58							2103	9	43.17	1248	2	1
	GGGTACGACCGTCGTACGATGTCTTAAGAGGCATTGTTCGATGGAGGACCCTACCTCTAGGAGACTAACGCCTAGCGTAC	80	767	19	78.95	802	1	0	476	26	124.73	492	1	0	1.57986
	GGGTACGACCGTCGTACGATGTTCGAATTATGTGTCGGACATAGCGACGTAAGTACTAACGAGACTAACGCCTAGCGTAC	80							1600	11	52.77	1691	1	0
	GGGTACGACCGTCGTACGATGGGATGTATTTTGGCATCTTGGTCGCGTTGGTTGTTACCTGGAGACTAACGCCTAGCGTAC	81	716	20	83.11	725	1	0	1426	12	57.57	1543	1	0	0.692696
	GGGTACGACCGTCGTACGATTGTCGTATCAAGTGATGGTGTGGTTTCGGAGCTAAGTTTTCGAGACTAACGCCTAGCGTAC	81	1104	15	62.33	19	2	1	2103	9	43.17	26	3	1	0.692604
	GGGTACGACCGTCGTACGATGCGCTTGTTTAGAGCCATTCGTATGTACAGGTCCTCCTAAGAGACTAACGCCTAGCGTAC	80	1951	10	41.56	2163	1	0	2103	9	43.17	2328	1	0	1.03874
	GGGTACGACCGTCGTACGATCAGGATTAGATTCCTGAGAGTATAGATAGGTTGTACACGGAGACTAACGCCTAGCGTAC	79	1001	16	66.49	992	1	0	732	19	91.15	746	1	0	1.37088
	GGGTACGACCGTCGTACGATGTTGATTGCAACCTCGGCTGACGTGCTGTGCCCTCGTATCAGAGACTAACGCCTAGCGTAC	81							476	26	124.73	469	1	0
	GGGTACGACCGTCGTACGATGTTAGTAAATGCATGACATGGTACGATTGTGCCTGTGCCCGAGACTAACGCCTAGCGTAC	80	160	52	216.09	158	1	0	502	25	119.93	506	1	0	0.555
	GGGTACGACCGTCGTACGATAAGTCGGTTTTACAAAGTTGCGTTGGGCAATAGTCAGAACGAGACTAACGCCTAGCGTAC	80	1951	10	41.56	2191	1	0	1829	10	47.97	1953	1	0	1.15423
	GGGTACGACCGTCGTACGATTCCACATCGGAATGGTTACACTGGCGGTGCGGAGTCTTTTGAGACTAACGCCTAGCGTAC	80	610	22	91.42	608	1	0	732	19	91.15	723	1	0	0.997047
	GGGTACGACCGTCGTACGATGCCTATCAGCATCTATGACGTTTGCGAGTTTCACAAGTTTGAGACTAACGCCTAGCGTAC	80	93	78	324.13	94	1	0	158	52	249.45	158	1	0	0.769599
	GGGTACGACCGTCGTACGATAGGAATATCTACGAATGGTGGTGCCCGGCGAATGTGACTCGAGACTAACGCCTAGCGTAC	80							793	18	86.35	2	3	1
	GGGTACGACCGTCGTACGATAGTGTCCCAAGCGACATGATGTAATGACGTATCGCACCCAGAGACTAACGCCTAGCGTAC	80							1600	11	52.77	1704	1	0
	GGGTACGACCGTCGTACGATAGTTGCAAAATTGCAATCCATCTATGACGAGTTGCGCTTAGAGACTAACGCCTAGCGTAC	80	1711	11	45.71	1765	1	0	2103	9	43.17	2127	1	0	0.944432
	GGGTACGACCGTCGTACGATAATCAGGACTGATTACCGTAATGACAAGACTACCTCGACGAGACTAACGCCTAGCGTAC	79	415	28	116.35	411	1	0	223	41	196.69	222	1	0	1.6905
	GGGTACGACCGTCGTACGATAAGTATGATGGTAGAGTGTGTTAGTGTTTGTGAAATTCACGAGACTAACGCCTAGCGTAC	80	2277	9	37.4	20	3	1	1600	11	52.77	58	2	1	1.41096
	GGGTACGACCGTCGTACGATCTAGCGCAGACTGCTCTAGTAGTAACGACTTGTCATGCCTGAGACTAACGCCTAGCGTAC	80	554	23	95.58	549	1	0	561	23	110.34	588	1	0	1.15443
	GGGTACGACCGTCGTACGATGGCCCTGTTTCGAATAGAGTCATCTCGTCGGCGTGACTTCGAGACTAACGCCTAGCGTAC	80							1829	10	47.97	1992	1	0
	GGGTACGACCGTCGTACGATGATACCTATAAGGTAGCATTTGCGAATGGTCTATCCAAGAGAGACTAACGCCTAGCGTAC	80	436	27	112.2	451	1	0	935	16	76.76	920	1	0	0.684135
	GGGTACGACCGTCGTACGATGACGGTTTGTCCTTACCTAAGTGTATTGCTTAGGTAACCTGAGACTAACGCCTAGCGTAC	80							1122	14	67.16	1094	1	0
	GGGTACGACCGTCGTACGATCAGTGATTGTACGGTGGTAGTATCTTTCTTCCCAAAAAGAGACTAACGCCTAGCGTAC	78							1024	15	71.96	1004	1	0
	GGGTACGACCGTCGTACGATCTCCGTTTAACGCGGTAGACCGACGATGGTCATTCCCGGCGAGACTAACGCCTAGCGTAC	80							1426	12	57.57	1428	1	0
	GGGTACGACCGTCGTACGATCGATGTTACGATGTAGCATCTGACGTGCGGGTCAATACTCGAGACTAACGCCTAGCGTAC	80	1356	13	54.02	1351	1	0	395	29	139.12	406	1	0	2.57534
	GGGTACGACCGTCGTACGATCTGAGAAGACTCGGAGAGTGCGTACTGGTCTCCTCGTGCGTGAGACTAACGCCTAGCGTAC	81							1285	13	62.36	1271	1	0
	GGGTACGACCGTCGTACGATGTGCTAAAAGACACATCAGTAATTGTCGATTGTCTTCCCGAGACTAACGCCTAGCGTAC	79							1600	11	52.77	1612	1	0
	GGGTACGACCGTCGTACGATCTATAACGGATCGTGGACAGTCGGAATCAATCCAGATGGAGAGACTAACGCCTAGCGTAC	80							1829	10	47.97	1851	1	0
	GGGTACGACCGTCGTACGATTTGAGCTATGATAATGCTCACTAGTACACGATCTGCCCAAGAGACTAACGCCTAGCGTAC	80	610	22	91.42	651	1	0	372	30	143.92	376	1	0	1.57427
	GGGTACGACCGTCGTACGATGTTTTCTCAAGGAACGCATCTGCAGGTGGTCCTTAATCCCGAGACTAACGCCTAGCGTAC	80	2277	9	37.4	2567	1	0	1426	12	57.57	1417	1	0	1.5393
	GGGTACGACCGTCGTACGATGAATGTTTCAATGGCATTCCTCGACATGTGTCTATCCACGAGACTAACGCCTAGCGTAC	79	375	30	124.67	373	1	0	320	33	158.31	321	1	0	1.26983
	GGGTACGACCGTCGTACGATGTGCTTTTAAAGCATTCATATGACGGGGCAGTGGTCGTTGGAGACTAACGCCTAGCGTAC	80	1951	10	41.56	23	2	1	2103	9	43.17	60	2	1	1.03874
	GGGTACGACCGTCGTACGATCGTGTTCTCTTCAGGAGCACGATAGGTAGATGCGAGTCCCGAGACTAACGCCTAGCGTAC	80	1356	13	54.02	1355	1	0	687	20	95.94	712	1	0	1.77601
	GGGTACGACCGTCGTACGATAGGGCTATGACGGTTGCGTTTAGTCCTCGCTTTAATGCAAGAGACTAACGCCTAGCGTAC	80	341	32	132.98	340	1	0	245	39	187.09	245	1	0	1.4069
	GGGTACGACCGTCGTACGATAACCTGTTTAACAAGTACGCCATCGCCATAGTTTCCAAAGGAGACTAACGCCTAGCGTAC	80	1211	14	58.18	1248	1	0	1829	10	47.97	1820	1	0	0.82451
	GGGTACGACCGTCGTACGATTAAAGCTGTAAAGCTTGATCGAAGGCGGAGTAGGCCTAAGGAGACTAACGCCTAGCGTAC	80							2103	9	43.17	2057	1	0
	GGGTACGACCGTCGTACGATTGTAGGGAAACCTTCGATCTATGACGGAAGGCATTAGCTAGAGACTAACGCCTAGCGTAC	80	114	68	282.58	113	1	0	356	31	148.71	353	1	0	0.526258
	GGGTACGACCGTCGTACGATGTAAACTCGACGGCGGAGCGGGTTTCGGATGCTTTGCATCTGAGACTAACGCCTAGCGTAC	81							1829	10	47.97	1793	1	0
	GGGTACGACCGTCGTACGATTGTGTCAAAACACAGTCAGAAACTATGACAGTCATGCCTGGAGACTAACGCCTAGCGTAC	80	255	39	162.07	254	1	0	687	20	95.94	719	1	0	0.591966
	GGGTACGACCGTCGTACGATACGTTGGTATAATCAATCGGATCGTGGGACTGACGTGCCAGAGACTAACGCCTAGCGTAC	80	1356	13	54.02	1462	1	0	1285	13	62.36	1374	1	0	1.15439
	GGGTACGACCGTCGTACGATGGTCTATCGCAGCGAGGGTAGTTTTCAATTGCAACAGCAAGAGACTAACGCCTAGCGTAC	80	194	45	187	202	1	0	1024	15	71.96	1013	1	0	0.384813
	GGGTACGACCGTCGTACGATTGAGCTTTGCTTAACGGAACGAGGGTCTTTAGCTCGGACTGAGACTAACGCCTAGCGTAC	80							2103	9	43.17	2185	1	0
	GGGTACGACCGTCGTACGATGTCTGATAAACTCAGATGTCTAAGTGACGGAATGATGTCTGAGACTAACGCCTAGCGTAC	80							1829	10	47.97	1994	1	0
	GGGTACGACCGTCGTACGATGTCGACGGACAAGCCAAGCAAAGCGATATGTGTCTCTGAAGAGACTAACGCCTAGCGTAC	80	1951	10	41.56	2067	1	0	1122	14	67.16	1218	1	0	1.61598
	GGGTACGACCGTCGTACGATAGATGTGGCATCCATGTCTATAACGATTCGGTCTTTTCCCGAGACTAACGCCTAGCGTAC	80	1001	16	66.49	1058	1	0	1426	12	57.57	1499	1	0	0.865844
	GGGTACGACCGTCGTACGATTCATCACTCGGCAGAGTCGCTTCGGTCTTGCCCGTCACCGAGACTAACGCCTAGCGTAC	79							1122	14	67.16	1247	1	0
	GGGTACGACCGTCGTACGATGTATACCATTGTATGGCAATAGTATCAAGCATAAAGTGCGGAGACTAACGCCTAGCGTAC	80	494	25	103.89	511	1	0	1285	13	62.36	1252	1	0	0.60025
	GGGTACGACCGTCGTACGATAGCTGTTCATTGAATGGTTATTCATGGTGTGTTGTATCACGAGACTAACGCCTAGCGTAC	80	767	19	78.95	764	1	0	1829	10	47.97	1795	1	0	0.6076
	GGGTACGACCGTCGTACGATCGAGGAATTAGCCAAGATCATGTGACGAGTTGAAAGCCCGGAGACTAACGCCTAGCGTAC	80							1600	11	52.77	1592	1	0
	GGGTACGACCGTCGTACGATCAGTTAGTCTAGTTGCTGCTGGTTGTTGAGGAGTACCAGAGAGACTAACGCCTAGCGTAC	80							2103	9	43.17	2150	1	0
	GGGTACGACCGTCGTACGATTAGACTAAGTTGGTTAGCTTATCATATGGTGAGAGTTCCCGAGACTAACGCCTAGCGTAC	80	1515	12	49.87	1564	1	0	1600	11	52.77	1597	1	0	1.05815
	GGGTACGACCGTCGTACGATAACGTATGACGAAAATGGTGCGGTTTCTCTGAATCAGGGAGACTAACGCCTAGCGTAC	78	111	70	290.89	75	2	1	306	34	163.1	202	2	1	0.560693
	GGGTACGACCGTCGTACGATCACGGTTCAACGTGAAAGTCGTTTGTGTCATATCCCGTACGAGACTAACGCCTAGCGTAC	80	161	51	211.93	159	1	0	64	101	484.52	64	1	0	2.28623
	GGGTACGACCGTCGTACGATGGCTGATAATATCGATGCTCTCGTAAGGACTGTTATGCCCGAGACTAACGCCTAGCGTAC	80							2103	9	43.17	2247	1	0
	GGGTACGACCGTCGTACGATGTGCGACGTTGTGCCTGCTAGTTACGTGACGTTCCGAAATGAGACTAACGCCTAGCGTAC	80							1829	10	47.97	39	2	1
	GGGTACGACCGTCGTACGATGGCTTAACTCGTAAGAGTGGCTGTTATGATGCGAGTGCTCGAGACTAACGCCTAGCGTAC	80	1951	10	41.56	1984	1	0	793	18	86.35	830	1	0	2.07772
	GGGTACGACCGTCGTACGATTTTAGATCGAACGACGCCATGAAGGTCTGAGTCTTAATTTGAGACTAACGCCTAGCGTAC	80	1104	15	62.33	1130	1	0	1122	14	67.16	1209	1	0	1.07749
	GGGTACGACCGTCGTACGATCAAGTAATTGGTCGTCCGGCGGATGGCCGTCTCGTTCTGCGAGACTAACGCCTAGCGTAC	80	356	31	128.82	358	1	0	155	53	254.25	156	1	0	1.97368
	GGGTACGACCGTCGTACGATTGCGATTAACGCGTTGTGTGATGGTTGGTGTTCAGAATAGAGACTAACGCCTAGCGTAC	79							646	21	100.74	662	1	0
	GGGTACGACCGTCGTACGATGAGTATGACGATAGCGGAGTCGAAGAGTTCTCTGTAACTTGAGACTAACGCCTAGCGTAC	80	114	68	282.58	114	1	0	210	43	206.28	212	1	0	0.729988
	GGGTACGACCGTCGTACGATTCATGTATGACGGCTGTAGGTACAATGGTGAAAGTCGTAAGAGACTAACGCCTAGCGTAC	80							2103	9	43.17	2100	1	0
	GGGTACGACCGTCGTACGATGCAGCTTTTGAAAGCGGTTCTTACTGAATGGTCGAGCCTCGAGACTAACGCCTAGCGTAC	80	1211	14	58.18	1315	1	0	1285	13	62.36	1254	1	0	1.07185
	GGGTACGACCGTCGTACGATGTCTTAATAAAAGAGATCGTGACGTTGAAGGTGTACCTTGGAGACTAACGCCTAGCGTAC	80							1024	15	71.96	1018	1	0
	GGGTACGACCGTCGTACGATATACGTATGAAGCGGTCTGTCCATGAAGTATTAACTTCTAGAGACTAACGCCTAGCGTAC	80	610	22	91.42	616	1	0	1122	14	67.16	1181	1	0	0.734631
	GGGTACGACCGTCGTACGATGGTGACATTTCTGTTACCATATTAAGTCGATGGTTGTAGGGAGACTAACGCCTAGCGTAC	80	1711	11	45.71	1735	1	0	2103	9	43.17	2306	1	0	0.944432
	GGGTACGACCGTCGTACGATCCGTGTCAGATTGACAGGGGTCCATCTGCGGTTGTTGCCAGAGACTAACGCCTAGCGTAC	80							1600	11	52.77	1664	1	0
	GGGTACGACCGTCGTACGATAGAGCACTAATATGGTGTTCTTGTGGACGGCTCATGCCACGAGACTAACGCCTAGCGTAC	80	462	26	108.04	482	1	0	175	49	235.06	175	1	0	2.17568
	GGGTACGACCGTCGTACGATAAGATCCTAATGTTAGGTACTATCAAACTTCGGTTGCCCAGAGACTAACGCCTAGCGTAC	80	1356	13	54.02	1470	1	0	2103	9	43.17	2064	1	0	0.799148
	GGGTACGACCGTCGTACGATTGTAAGTGCTACAACTTGGATCGTGTTGCAGGTTGTACTCGAGACTAACGCCTAGCGTAC	80	918	17	70.64	972	1	0	604	22	105.54	626	1	0	1.49405
	GGGTACGACCGTCGTACGATGAAAGTTAAAACTAGAATCTATGATGTCGTGCTTGATGGCGAGACTAACGCCTAGCGTAC	80	1951	10	41.56	2182	1	0	1122	14	67.16	1177	1	0	1.61598
	GGGTACGACCGTCGTACGATAAAGTACGACCTTAATGGTGCTAGTGTAGAAGTACTTTCGAGACTAACGCCTAGCGTAC	79	610	22	91.42	640	1	0	1024	15	71.96	1061	1	0	0.787136
	GGGTACGACCGTCGTACGATTAATGATCGTACTGGAAGTCCCTGCGCCAGGTTAAGTCGAGAGACTAACGCCTAGCGTAC	80							1600	11	52.77	15	3	1
	GGGTACGACCGTCGTACGATGAGTCGTTATCCCCGTATTGCGACGAAGGCAAGTCTGAAGGAGACTAACGCCTAGCGTAC	80							1829	10	47.97	1919	1	0
	GGGTACGACCGTCGTACGATACTCTCTCGAAAGACGTTGGTATTTACGCAGTCATGCCCCGAGACTAACGCCTAGCGTAC	80							2103	9	43.17	2020	1	0
	GGGTACGACCGTCGTACGATTCGCTTATGCGAAACTGCGACGTTGCGCTAGTTTCATGACGAGACTAACGCCTAGCGTAC	80	143	56	232.71	142	1	0	109	65	311.82	108	1	0	1.33995
	GGGTACGACCGTCGTACGATCAAATTTGTATCGTAAACGGTAGCGTTGATTTCTGTAATAGAGACTAACGCCTAGCGTAC	80	95	77	319.97	96	1	0	356	31	148.71	368	1	0	0.464762
	GGGTACGACCGTCGTACGATGCAGATATGCTTGGTACACGGTGCGGAGACTCATTTATGTGAGACTAACGCCTAGCGTAC	80	194	45	187	195	1	0	414	28	134.32	435	1	0	0.718289
	GGGTACGACCGTCGTACGATGAGTGATCATCGCTCGATGCCATAAGGCCGGCTCCAAATGGAGACTAACGCCTAGCGTAC	80							2103	9	43.17	14	4	1
	GGGTACGACCGTCGTACGATGCCTTTGAGTAAGGTATCGGTATGACTTCGACCTATGAGAGAGACTAACGCCTAGCGTAC	80	918	17	70.64	960	1	0	732	19	91.15	777	1	0	1.29035
	GGGTACGACCGTCGTACGATGTTTAATCGTATGTTACGTGGGTATCCCTGTGTCGACTCGGAGACTAACGCCTAGCGTAC	80	1711	11	45.71	1692	1	0	1285	13	62.36	1300	1	0	1.36425
	GGGTACGACCGTCGTACGATCCAGGAATGGGTTGAACTATGGTCCGTTCCTCCACTCCTCGAGACTAACGCCTAGCGTAC	80							2103	9	43.17	2061	1	0
	GGGTACGACCGTCGTACGATGCTGTTAAGACTAGCGGAGTACATCGAGAAGTGTCCTTTAGAGACTAACGCCTAGCGTAC	80							1285	13	62.36	1352	1	0
	GGGTACGACCGTCGTACGATGTGCATGATCTGCATACTCCTACGATGTGGTGATACCCAAGAGACTAACGCCTAGCGTAC	80							935	16	76.76	922	1	0
	GGGTACGACCGTCGTACGATGCGAGCATCAATTCCTACGACGCCGCGGAGTTTCTGGTAAGAGACTAACGCCTAGCGTAC	80	554	23	95.58	592	1	0	288	35	167.9	294	1	0	1.75664
	GGGTACGACCGTCGTACGATTGTAAGATTGTGCGGATTGGTCAAGCTCTCAGCGATGGCGGAGACTAACGCCTAGCGTAC	80	1211	14	58.18	1200	1	0	1024	15	71.96	1081	1	0	1.23685
	GGGTACGACCGTCGTACGATACTCGTGCTGACGGTAACAAGCGTTTGTGTTGGTTTAACCGAGACTAACGCCTAGCGTAC	80	918	17	70.64	924	1	0	476	26	124.73	482	1	0	1.76571
	GGGTACGACCGTCGTACGATAAGCTAGGATTAGCTGTCGTGATAACGAGTTCAGTATCCAGAGACTAACGCCTAGCGTAC	80							1122	14	67.16	1235	1	0
	GGGTACGACCGTCGTACGATTCAGCAGATTGCTGACTTTGTTTGCGAAGGTTGTATCTCGGAGACTAACGCCTAGCGTAC	80	375	30	124.67	374	1	0	372	30	143.92	389	1	0	1.15441
	GGGTACGACCGTCGTACGATTGTTAATAACAGTCAAAGGATGGTATTCGGACCAAGTTAGGAGACTAACGCCTAGCGTAC	80	1356	13	54.02	1463	1	0	1285	13	62.36	1376	1	0	1.15439
	GGGTACGACCGTCGTACGATGAGAGATAACTATCTTTCATCAGGACTGTTGACCTGGCTTGAGACTAACGCCTAGCGTAC	80	150	54	224.4	153	1	0	268	37	177.5	274	1	0	0.790998
	GGGTACGACCGTCGTACGATGAAGGTTTGTTGATCTTCTGATGTGCGGTGATTGAGCCCGAGACTAACGCCTAGCGTAC	79	1951	10	41.56	1957	1	0	1829	10	47.97	1932	1	0	1.15423
	GGGTACGACCGTCGTACGATGGAGATAATTCCGTTCTAACGGTGTTCGTGCCGCGTGACGGAGACTAACGCCTAGCGTAC	80	716	20	83.11	710	1	0	502	25	119.93	497	1	0	1.44303
	GGGTACGACCGTCGTACGATGATAATTATATCATTAGTATAGATGTGCACGTACCATGGAGACTAACGCCTAGCGTAC	78	1515	12	49.87	1618	1	0	1285	13	62.36	1309	1	0	1.25045
	GGGTACGACCGTCGTACGATCCTAAGCTCTAGCTGAAGGTGACTGCGCTGTATGTACCAGAGACTAACGCCTAGCGTAC	79							2103	9	43.17	2021	1	0
	GGGTACGACCGTCGTACGATTCGCAACGCGATAGTTACGACTGGATGGAGTTAGTCGTTTGAGACTAACGCCTAGCGTAC	80	84	84	349.06	85	1	0	76	83	398.17	75	1	0	1.14069
	GGGTACGACCGTCGTACGATTGGTACAAGCATGTATCAAGCGGACAAGAGAGTCGTGACTGAGACTAACGCCTAGCGTAC	80							1122	14	67.16	1226	1	0
	GGGTACGACCGTCGTACGATTACTGGCTATTCAAGTCGGAAGTGGTACTCGGTTTACTTCGAGACTAACGCCTAGCGTAC	80							793	18	86.35	817	1	0
	GGGTACGACCGTCGTACGATAGCGATTAGAGACCTATCATATGATGAGTTGAAGTATGCCGAGACTAACGCCTAGCGTAC	80							1600	11	52.77	1681	1	0
	GGGTACGACCGTCGTACGATGAACCTCTAGAAAGATGGTTCTTGGACGATCAGTCAACTCGAGACTAACGCCTAGCGTAC	80							1024	15	71.96	1021	1	0
	GGGTACGACCGTCGTACGATTACTTCTTTACTATCAGTGCAACTGGTAGTAAACCAAGTAGAGACTAACGCCTAGCGTAC	80	131	60	249.33	132	1	0	793	18	86.35	825	1	0	0.346328
	GGGTACGACCGTCGTACGATTACCTTTTATATAGGTGATCAGCGACAGAGGTGGTATCCAGAGACTAACGCCTAGCGTAC	80	175	48	199.46	181	1	0	604	22	105.54	616	1	0	0.529129
	GGGTACGACCGTCGTACGATGCATCGTTCGCAACGGAATGGCCTCGCGGGTAATGTCTTTGAGACTAACGCCTAGCGTAC	80	1515	12	49.87	1510	1	0	1024	15	71.96	1012	1	0	1.44295
	GGGTACGACCGTCGTACGATCAAAGGATTTAAACTGTGATCTGTGTGCCGATCGTAGCTCGAGACTAACGCCTAGCGTAC	80	1104	15	62.33	1182	1	0	1426	12	57.57	1536	1	0	0.923632
	GGGTACGACCGTCGTACGATCCATTTGGCTAATAGCTAATGGATGTCCGGTAGTCCTTTGAGACTAACGCCTAGCGTAC	79	1711	11	45.71	24	2	1	445	27	129.52	6	2	1	2.83352
	GGGTACGACCGTCGTACGATACGCTTATTAGCGAGCGTGCTCAAACGACGTTCGCAGCCTGAGACTAACGCCTAGCGTAC	80							2103	9	43.17	2307	1	0
	GGGTACGACCGTCGTACGATCAGCTTAGATATTGGGTTGAGACTACGATGTAGACGTTAGGAGACTAACGCCTAGCGTAC	80	194	45	187	192	1	0	333	32	153.51	333	1	0	0.820909
	GGGTACGACCGTCGTACGATGGTCTAATCCACTACGAGATGTGCTTGACTCATTAAAGATGAGACTAACGCCTAGCGTAC	80	1711	11	45.71	1670	1	0	935	16	76.76	972	1	0	1.67928
	GGGTACGACCGTCGTACGATCAGTTAGAACACTGACTGCTCAGTACGGGTCCTACCTTATGAGACTAACGCCTAGCGTAC	80	2277	9	37.4	2457	1	0	687	20	95.94	677	1	0	2.56524
	GGGTACGACCGTCGTACGATTGTTGATGCAAGCGTACAAACGGGCATAGTATCTCTGAGCGAGACTAACGCCTAGCGTAC	80	2277	9	37.4	2218	1	0	476	26	124.73	473	1	0	3.33503
	GGGTACGACCGTCGTACGATCGCGTTTGTTATTAATTAGCATCGGGGTCACGACTGGTTTGAGACTAACGCCTAGCGTAC	80							1285	13	62.36	1335	1	0
	GGGTACGACCGTCGTACGATTGTACAAGACATTTGATACCGTCAGTCCGATGGGATGCCCGAGACTAACGCCTAGCGTAC	80							1600	11	52.77	1716	1	0
	GGGTACGACCGTCGTACGATTAAACTAGTTGTACGTCAGTCCTACCCGTGTACTCGAGACTAACGCCTAGCGTAC	75							502	25	119.93	513	1	0
	GGGTACGACCGTCGTACGATATAGCTGCGAGCAGCTTTGTCGTTTCCGATGGACGTGCGTGAGACTAACGCCTAGCGTAC	80							1829	10	47.97	1904	1	0
	GGGTACGACCGTCGTACGATGGTTGATACCAAGAGTTATGCTCGTCCAAGAGCTAGCTTCGAGACTAACGCCTAGCGTAC	80	1356	13	54.02	1386	1	0	1829	10	47.97	1918	1	0	0.888004
	GGGTACGACCGTCGTACGATGTGTTGTACTCTACCTATGCTGAGTATTTAGTTTCTTCACGAGACTAACGCCTAGCGTAC	80	86	82	340.75	86	1	0	82	79	378.98	83	1	0	1.11219
	GGGTACGACCGTCGTACGATAAGATGCAGATGACGCAGATACGTGCGCACAGTCAAGCTCGAGACTAACGCCTAGCGTAC	80							1122	14	67.16	1206	1	0
	GGGTACGACCGTCGTACGATAGCCGCGAAAGCTGAATGTCGTCGGTTTGGTCTTCCCGGCGAGACTAACGCCTAGCGTAC	80							793	18	86.35	805	1	0
	GGGTACGACCGTCGTACGATTACCATGTTGTTCATGGTGATTATCGCGGTTTACCTCCCCGAGACTAACGCCTAGCGTAC	80	1515	12	49.87	1522	1	0	1600	11	52.77	1705	1	0	1.05815
	GGGTACGACCGTCGTACGATTATTTCCCAATGGAAATGCGCGATGGTAAGTGCTCACAATGAGACTAACGCCTAGCGTAC	80	842	18	74.8	853	1	0	1426	12	57.57	1449	1	0	0.769652
	GGGTACGACCGTCGTACGATACGCTTTCAGCGGTCTGTACGATAGTTTGCCTCGGAGTACGAGACTAACGCCTAGCGTAC	80	1515	12	49.87	1490	1	0	1829	10	47.97	1872	1	0	0.961901
	GGGTACGACCGTCGTACGATTGCGATATAGCCATTGTGCGATGGCAGCGTGCCTTAGTGCGAGACTAACGCCTAGCGTAC	80	1211	14	58.18	1220	1	0	476	26	124.73	486	1	0	2.14386
	GGGTACGACCGTCGTACGATGACAGTAAGCGGCTGTCTGACTACGAATGGTATTGTAGCTGAGACTAACGCCTAGCGTAC	80	554	23	95.58	554	1	0	561	23	110.34	580	1	0	1.15443
	GGGTACGACCGTCGTACGATCTAGCTAACAATAGCTGACCGAATGACTGTTTACCTTAAAGAGACTAACGCCTAGCGTAC	80	767	19	78.95	809	1	0	1122	14	67.16	1102	1	0	0.850665
	GGGTACGACCGTCGTACGATCGCTGCTTTGTCAGCCAGTAGTATGTGACGGTCTAGTCTGAGACTAACGCCTAGCGTAC	79	2277	9	37.4	2372	1	0	2103	9	43.17	2238	1	0	1.15428
	GGGTACGACCGTCGTACGATTAGTGCAACTGCACTACTTGTCACGAATGTGTGTGTCCAGAGACTAACGCCTAGCGTAC	79	1001	16	66.49	1013	1	0	732	19	91.15	768	1	0	1.37088
	GGGTACGACCGTCGTACGATCCGGTAATCCAGATGGTCAGACGAGTTAGTTACCTTACCCGAGACTAACGCCTAGCGTAC	80	1711	11	45.71	1714	1	0	935	16	76.76	956	1	0	1.67928
	GGGTACGACCGTCGTACGATCATTGATTATTTTCGGTGATAGTATGCTATGTGTCGGACGGAGACTAACGCCTAGCGTAC	80	1211	14	58.18	1211	1	0	1426	12	57.57	1457	1	0	0.989515
	GGGTACGACCGTCGTACGATTCCTTTATTAAACGAAAGGAACCGTTAGTATGGTCTGCCAGAGACTAACGCCTAGCGTAC	80	1951	10	41.56	2145	1	0	1426	12	57.57	1522	1	0	1.38523
	GGGTACGACCGTCGTACGATTCGTCGCACGGCCGGCCTCTATGCCAGGATACGTCTTGTTGAGACTAACGCCTAGCGTAC	80							1600	11	52.77	1623	1	0
	GGGTACGACCGTCGTACGATGCTTTGCTGTGAAAGCGAAGTTGGACGACGTGATACTCTTGAGACTAACGCCTAGCGTAC	80							1285	13	62.36	1334	1	0
	GGGTACGACCGTCGTACGATTCATGCTAGAGCATTGAATAGTATATGGTCGAGCATGCCCGAGACTAACGCCTAGCGTAC	80							1122	14	67.16	1244	1	0
	GGGTACGACCGTCGTACGATTCATCTTAAAGATGAGCGTGTCTGACTCGTGGTGCCAACTGAGACTAACGCCTAGCGTAC	80	1951	10	41.56	1916	1	0	859	17	81.55	885	1	0	1.96222
	GGGTACGACCGTCGTACGATAGCAATTCGCTATGGTATGGAAATGGTGTTACCTGGGGCTGAGACTAACGCCTAGCGTAC	80	415	28	116.35	415	1	0	732	19	91.15	750	1	0	0.783412
	GGGTACGACCGTCGTACGATAGTATCAATTTACTACAATCGGTGGTGGTGCTCATATAACGAGACTAACGCCTAGCGTAC	80							1426	12	57.57	1414	1	0
	GGGTACGACCGTCGTACGATAGTCATTTATGTGACTGTTACCAAGCGACGTGGTATCTAAGAGACTAACGCCTAGCGTAC	80	610	22	91.42	613	1	0	646	21	100.74	668	1	0	1.10195
	GGGTACGACCGTCGTACGATATGACAATTTTTGTCTGAGAACGACGCTTGTTATCCAAAGGAGACTAACGCCTAGCGTAC	80	767	19	78.95	818	1	0	1285	13	62.36	1361	1	0	0.789867
	GGGTACGACCGTCGTACGATGAAATAGACGAAAGTCCAACGACGATGGTATGTTTACTCAGAGACTAACGCCTAGCGTAC	80	2277	9	37.4	2402	1	0	1426	12	57.57	1471	1	0	1.5393
	GGGTACGACCGTCGTACGATTGTGACTAGAAAGAACGGCTGTTACGAGTGTGTCGAGACCGAGACTAACGCCTAGCGTAC	80							1285	13	62.36	1280	1	0
	GGGTACGACCGTCGTACGATAATACTGACAAGTCAGTTCTCGTACGCAATGTCTGTGCCAGAGACTAACGCCTAGCGTAC	80							1122	14	67.16	1208	1	0
	GGGTACGACCGTCGTACGATAAGCCTTGAAGGGTTATCATACTGTCAGTCTTGCCCAAATGAGACTAACGCCTAGCGTAC	80							1122	14	67.16	1179	1	0
	GGGTACGACCGTCGTACGATTGATAAAAAGAGATCTTACGGGTTGGACGTACCGCTGAGCGAGACTAACGCCTAGCGTAC	80	1711	11	45.71	1836	1	0	1426	12	57.57	1384	1	0	1.25946
	GGGTACGACCGTCGTACGATGGTTTACTCGTATCGTTAGGTGAGTTAGAATATCTCTAGTGAGACTAACGCCTAGCGTAC	80	298	35	145.44	302	1	0	646	21	100.74	643	1	0	0.692657
	GGGTACGACCGTCGTACGATATCGAAGCTCGCTTCGACTATCCTATGAGGCGTATCCGGCGAGACTAACGCCTAGCGTAC	80	1711	11	45.71	1781	1	0	1122	14	67.16	1160	1	0	1.46926
	GGGTACGACCGTCGTACGATGGTATGAACGGGATGCCAAGTTAGATGTGAGTCTCTACAAGAGACTAACGCCTAGCGTAC	80	13	279	1159.39	13	1	0	9	284	1362.4	9	1	0	1.1751
	GGGTACGACCGTCGTACGATCTAGCACGAAATGTCTGGTCGCTTTGACGATCTGCTACCTGAGACTAACGCCTAGCGTAC	80	494	25	103.89	510	1	0	793	18	86.35	803	1	0	0.831168
	GGGTACGACCGTCGTACGATTCGGTACGGTTGGTTGTACTTCGACGTGAGGTTAATGTCAGAGACTAACGCCTAGCGTAC	80	27	181	752.15	27	1	0	11	257	1232.88	11	1	0	1.63914
	GGGTACGACCGTCGTACGATGGTCCGTCCAAGCTGAGTGTTAGTACAGTGTTACAAAAACCGAGACTAACGCCTAGCGTAC	81	1711	11	45.71	46	2	1	1829	10	47.97	46	2	1	1.04944
	GGGTACGACCGTCGTACGATCGCAGGTATAATTACCGAGCGACGCGACTGTCAGAACCACGAGACTAACGCCTAGCGTAC	80							2103	9	43.17	2240	1	0
	GGGTACGACCGTCGTACGATTACCATGATAAATTATAGCGCGAAGGATTGGTTTCCAAATGAGACTAACGCCTAGCGTAC	80	526	24	99.73	545	1	0	1426	12	57.57	1388	1	0	0.577259
	GGGTACGACCGTCGTACGATTGTTAGATTCATGACAATCCTACCATGGTGCGTGTCCGAAGAGACTAACGCCTAGCGTAC	80	610	22	91.42	623	1	0	1285	13	62.36	1282	1	0	0.682126
	GGGTACGACCGTCGTACGATTTCTGTGGATTTCCACGATCTCGTTCGATGTGAGTGTTAGGAGACTAACGCCTAGCGTAC	80	356	31	128.82	366	1	0	502	25	119.93	522	1	0	0.930989
	GAGTACGACCGTCGTACGATTGTCGTATCAAGTGATGGTGTGGTTTCGGAGCTAAGTTTCGAGACTAACGCCTAGCGTAC	80							2103	9	43.17	26	2	1
	GGGTACGACCGTCGTACGATAGCATGGGATACTGCTTTGCTTTCGACGTGTTTGTGCAACGAGACTAACGCCTAGCGTAC	80							1122	14	67.16	1168	1	0
	GGGTACGACCGTCGTACGATCGCTTTTTGGTGATATGTATGACTAAGGTAAAGTACTTCCGAGACTAACGCCTAGCGTAC	80	554	23	95.58	563	1	0	1122	14	67.16	1195	1	0	0.702657
	GGGTACGACCGTCGTACGATGTGCGACGTGACAGCATTGTTAAGGTATGTGGTTTCGATTGAGACTAACGCCTAGCGTAC	80	2277	9	37.4	8	4	1	1024	15	71.96	5	4	1	1.92406
	GGGTACGACCGTCGTACGATGTCTGTGACTGATATCGTAAGATTCGCGTCATCAGTGCCTGAGACTAACGCCTAGCGTAC	80	356	31	128.82	353	1	0	793	18	86.35	799	1	0	0.670315
	GGGTACGACCGTCGTACGATCGGTTCTATGCAAGCGTAGAACCCTCAACGACTGGTGTATGAGACTAACGCCTAGCGTAC	80							859	17	81.55	856	1	0
	GGGTACGACCGTCGTACGATGGTCAATGCTCTACCTGGGTGACTGGATCGGTGAGATATCGAGACTAACGCCTAGCGTAC	80							2103	9	43.17	1	7	1
	GGGTACGACCGTCGTACGATGGAGCAATCCGAATCAAGCGATGTATCGTGCACCTGTGGCGAGACTAACGCCTAGCGTAC	80							1829	10	47.97	1942	1	0
	GGGTACGACCGTCGTACGATATGCAGCTTTCTAGCGCATCTCAACAGACGCACGTGCCACGAGACTAACGCCTAGCGTAC	80							793	18	86.35	788	1	0
	GGGTACGACCGTCGTACGATAGTTAATGACTGTCCTGCGATTGGCTTCGTTGCTCCACACGAGACTAACGCCTAGCGTAC	80							1829	10	47.97	1941	1	0
	GGGTACGACCGTCGTACGATCTTCATATACATGAAGATGCTGTAAGAATGGTTCAGCCCAGAGACTAACGCCTAGCGTAC	80	767	19	78.95	825	1	0	1426	12	57.57	1402	1	0	0.729196
	GGGTACGACCGTCGTACGATTCGCATTGAGTGCGAGTCTAATTGCGGTTGTAAGTCCATTGAGACTAACGCCTAGCGTAC	80	554	23	95.58	576	1	0	395	29	139.12	407	1	0	1.45553
	GGGTACGACCGTCGTACGATGGTTTACCTAGCGCGAGCGACAGTTTTTCGAACAAAGACGGAGACTAACGCCTAGCGTAC	80	276	37	153.75	275	1	0	2103	9	43.17	2239	1	0	0.28078
	GGGTACGACCGTCGTACGATGAGTACTGACGATCCGTCCCTACGCGAGGATAATGTCTAGAGACTAACGCCTAGCGTAC	79							1829	10	47.97	35	2	1
	GGGTACGACCGTCGTACGATCAGCAACTATAATGTGCCGATCAAACTACGGACTTCACCTGAGACTAACGCCTAGCGTAC	80	1211	14	58.18	1322	1	0	1122	14	67.16	1219	1	0	1.15435
	GGGTACGACCGTCGTACGATTGCTTAGAAATGAGCAACTGCACGCCGAACGTAGCCCGGCGAGACTAACGCCTAGCGTAC	80	842	18	74.8	832	1	0	1600	11	52.77	1566	1	0	0.705481
	GGGTACGACCGTCGTACGATATATGGCTGAAAGCTAATATACCGATGATGTGTGAGCCCAGAGACTAACGCCTAGCGTAC	80							1122	14	67.16	1104	1	0
	GGGTACGACCGTCGTACGATTGATTCGTGCTGCGAGCCGAGGGTTTTTGGTTTCTTCATGGAGACTAACGCCTAGCGTAC	80	1711	11	45.71	1839	1	0	732	19	91.15	737	1	0	1.99409
	GGGTACGACCGTCGTACGATCAGGAGAGTAATTCTTCCTGATAGCGATGAGTCTGAAACCGAGACTAACGCCTAGCGTAC	80	842	18	74.8	871	1	0	859	17	81.55	842	1	0	1.09024
	GGGTACGACCGTCGTACGATGACTTAAGAGTCATAACGTATTGTGGACGGACCTCGGTGCGAGACTAACGCCTAGCGTAC	80	1711	11	45.71	1859	1	0	859	17	81.55	863	1	0	1.78407
	GGGTACGACCGTCGTACGATCTGTCGAAAGTGCCGAGCGTGACTGTCAGTGCCTTACTGCGAGACTAACGCCTAGCGTAC	80							2103	9	43.17	2248	1	0
	GGGTACGACCGTCGTACGATTAGTGCTATTTAGCGCTAGTCATTGCAACGTGTCAAGCCGGAGACTAACGCCTAGCGTAC	80	1951	10	41.56	2181	1	0	935	16	76.76	960	1	0	1.84697
	GGGTACGACCGTCGTACGATATGTAATGTTAGATCAGAGCATATCGTGACGGATGTATCGGAGACTAACGCCTAGCGTAC	80							2103	9	43.17	2056	1	0
	GGGTACGACCGTCGTACGATGTGAGTGATCACAGAAGACGAGGGTTTAATGGCTGGTCGCGAGACTAACGCCTAGCGTAC	80	298	35	145.44	299	1	0	288	35	167.9	301	1	0	1.15443
	GGGTACGACCGTCGTACGATGGTTGATTACCCGCAACGTGTTGGAGGTTAGTCTTATGTTGAGACTAACGCCTAGCGTAC	80	918	17	70.64	915	1	0	333	32	153.51	334	1	0	2.17313
	GGGTACGACCGTCGTACGATGGTTCCTATCCAGTAATGCGACGCGTAGAGTTTTCGATTGGAGACTAACGCCTAGCGTAC	80							2103	9	43.17	2133	1	0
	GGGTACGACCGTCGTACGATGAAGGTAACTGTAATCGTCTTCAGTCGTTGCCCGACGTGCGAGACTAACGCCTAGCGTAC	80	1951	10	41.56	1917	1	0	333	32	153.51	332	1	0	3.6937
	GGGTACGACGTCGTACGATCAAGTCCAAATCTGGGTTTATCGTCCAACGATCCTACACCGAGACTAACGCCTAGCGTAC	79							2103	9	43.17	2052	1	0
	GGGTACGACCGTCGTACGATTGAGTTTTCAAAACTTGATCCTGCAACTGGTCGATGCCCGGAGACTAACGCCTAGCGTAC	80	415	28	116.35	417	1	0	1829	10	47.97	1866	1	0	0.412291
	GGGTACGACCGTCGTACGATGAATAATGTCATCGTATACATCGACGTTATATCGTGCCTGGAGACTAACGCCTAGCGTAC	80	1711	11	45.71	1672	1	0	1829	10	47.97	1912	1	0	1.04944
	GGGTACGACCGTCGTACGATAACAGCGATAATCGTTATTATCGTATGTAGGACGTAGCACGAGACTAACGCCTAGCGTAC	80	298	35	145.44	301	1	0	646	21	100.74	674	1	0	0.692657
	GGGTACGACCGTCGTACGATCGTGTGTACTTAAACTACACAGCTCTACGTCTGTCTGTCCGAGACTAACGCCTAGCGTAC	80	436	27	112.2	445	1	0	604	22	105.54	596	1	0	0.940642
	GGGTACGACCGTCGTACGATGTTTGATTAAGTTCATGTATCGGTAGGATGGTATATGCCTGAGACTAACGCCTAGCGTAC	80							1426	12	57.57	1486	1	0
	GGGTACGACCGTCGTACGATGGATCGTGAAGCCTATGCAATGGAGTTAGTTCTTGTAAATGAGACTAACGCCTAGCGTAC	80	28	178	739.68	28	1	0	34	166	796.33	34	1	0	1.07659
	GGGTACGACCGTCGTACGATGGTCATTTCCCTATCGCAACAGCTAAGCTTCTGGCAACAGGAGACTAACGCCTAGCGTAC	80	34	167	693.97	34	1	0	24	205	983.43	24	1	0	1.41711
	GGGTACGACCGTCGTACGATCGACATATCTAGTGTTGGTCGTAAGTGTCGATCATACCTGGAGACTAACGCCTAGCGTAC	80	662	21	87.27	664	1	0	445	27	129.52	441	1	0	1.48413
	GGGTACGACCGTCGTACGATGCGGATCATCGTGATTTGCAATCGTGACAGTCGATTGCCTGAGACTAACGCCTAGCGTAC	80	1951	10	41.56	1906	1	0	280	36	172.7	286	1	0	4.15544
	GGGTACGACCGTCGTACGATCTCACGATAGAATCATGAGGTTGAAATGGTGGCTGTATCCGAGACTAACGCCTAGCGTAC	80	2277	9	37.4	2552	1	0	1426	12	57.57	1405	1	0	1.5393
	GGGTACGACCGTCGTACGATAGCACAGAAAACGTGACTAGATGTGCACGACGCGTACACTGAGACTAACGCCTAGCGTAC	80							646	21	100.74	641	1	0
	GGGTACGACCGTCGTACGATGTGATAATGTAACACCGTCGCAATGGACGTACTCAAAGAAGAGACTAACGCCTAGCGTAC	80							2103	9	43.17	2231	1	0
	GGGTACGACCGTCGTACGATCCTGCAATAGTTGCAGAATCCATGGTGTGTCGTACTTAGCGAGACTAACGCCTAGCGTAC	80	1515	12	49.87	1531	1	0	1024	15	71.96	1026	1	0	1.44295
	GGGTACGACCGTCGTACGATTGATGTGAATACATCAGTTCGATGCGGTAGTGCCTCGGACGAGACTAACGCCTAGCGTAC	80	842	18	74.8	904	1	0	395	29	139.12	398	1	0	1.85989
	GGGTACGACCGTCGTACGATGAACTGCAAAGTACATTGTAGGAGGTTGGTTCCACCTTCCGAGACTAACGCCTAGCGTAC	80							1829	10	47.97	1933	1	0
	GGGTACGACCGTCGTACGATAACATCTTGAATGTTGCCGTTCTGCGCGTATTGTACCATGGAGACTAACGCCTAGCGTAC	80							1600	11	52.77	1619	1	0
	GGGTACGACCGTCGTACGATGGTTGATGCCCCTATGCTTCGCGCAAATCCTCGCAATAGCGAGACTAACGCCTAGCGTAC	80	526	24	99.73	522	1	0	1122	14	67.16	1185	1	0	0.673418
	GGGTACGACCGTCGTACGATGCTGGACAAGTTCCCGTATCGTCGATGTGTTGTAAGCCACGAGACTAACGCCTAGCGTAC	80	1951	10	41.56	1971	1	0	1426	12	57.57	1399	1	0	1.38523
	GGGTACGACCGTCGTACGATAGTGCATAACGTTGCAAAGTAGTAACAACGGGACGTGTTCGAGACTAACGCCTAGCGTAC	80	1001	16	66.49	1020	1	0	1122	14	67.16	1157	1	0	1.01008
	GGGTACGACCGTCGTACGATGCGTGACATAATGCGTGTTGTGCGAATAGAGCGATGCCCAGAGACTAACGCCTAGCGTAC	80							1600	11	52.77	1672	1	0
	GGGTACGACCGTCGTACGATAACGTATGACGAAAAAATGGTGCGGTTTCTCTGAATCAGGGAGACTAACGCCTAGCGTAC	80	842	18	74.8	75	3	1	2103	9	43.17	202	3	1	0.577139
	GGGTACGACCGTCGTACGATTGGTAGATAAAAGACTGATCGTGAAGGACGTGTTAATACCTGAGACTAACGCCTAGCGTAC	81	1104	15	62.33	1153	1	0	1024	15	71.96	1039	1	0	1.1545
	GGGTACGACCGTCGTACGATCCGGTCATAAATTGAGCGTAATCGTATTGGCTTCGATCCCGAGACTAACGCCTAGCGTAC	80	2277	9	37.4	2220	1	0	2103	9	43.17	2196	1	0	1.15428
	GGGTACGACCGTCGTACGATGATGTTATAATCATAATATGACGGAGTGTTAGTTTGTGTAGAGACTAACGCCTAGCGTAC	80	41	137	569.31	41	1	0	70	90	431.75	70	1	0	0.758374
	GGGTACGACCGTCGTACGATACGACAGGTTAAGCCCTATGCGAAGCTATAGTCTGAATAAGAGACTAACGCCTAGCGTAC	80	10	298	1238.34	10	1	0	12	256	1228.08	12	1	0	0.991715
	GGGTACGACCGTCGTACGATGGCAACGTCTTTCGTAAGGATGGACCGCACTCCGGTAGGTGAGACTAACGCCTAGCGTAC	80	1711	11	45.71	1847	1	0	1829	10	47.97	1929	1	0	1.04944
	GGGTACGACCGTCGTACGATCAGCCAGTCAACTGTCTGTTCGTGACAGACACGTAGCCCAGAGACTAACGCCTAGCGTAC	80	1951	10	41.56	2070	1	0	210	43	206.28	211	1	0	4.96343
	GGGTACGACCGTCGTACGATAAGTACTGATACGGACAAACCCTGCGTTCGGATGTGGTCTGAGACTAACGCCTAGCGTAC	80	554	23	95.58	579	1	0	687	20	95.94	676	1	0	1.00377
	GGGTACGACCGTCGTACGATCACTTCTTGCTAACGCAGGCAGTGACCGTAAGATGTGTTGGAGACTAACGCCTAGCGTAC	80							1829	10	47.97	1880	1	0
	GGGTACGACCGTCGTACGATAGCGCTAAAGGGCTCTATCATATGACGAGTTGGTAGTCACGAGACTAACGCCTAGCGTAC	80	1211	14	58.18	1191	1	0	935	16	76.76	981	1	0	1.31935
	GGGTACGACCGTCGTACGATATTACTTGCATTTTGCAGGTGATTCCGATTGGTTTATCCCGAGACTAACGCCTAGCGTAC	80	526	24	99.73	525	1	0	687	20	95.94	701	1	0	0.961997
	GGGTACGACCGTCGTACGATGCGGAGTTGTTTACAACGTAACGTGCAACGGTCTCGCCCAGAGACTAACGCCTAGCGTAC	80							1829	10	47.97	1937	1	0
	GGGTACGACCGTCGTACGATCCATTTGGCTGATAGCTAATGGATGTCCGATAGTCCTTTGAGACTAACGCCTAGCGTAC	79							1600	11	52.77	6	4	1
	GGGTACGACCGTCGTACGATCCGCCCTTATCAGGGCAGGTCTTCGACAAGAGTCCATCCTGAGACTAACGCCTAGCGTAC	80							2103	9	43.17	2143	1	0
	GGGTACGACCGTCGTACGATCAATAGCTATTGGCTATATGCGTATGATTGACGTACTCAGGAGACTAACGCCTAGCGTAC	80	526	24	99.73	526	1	0	561	23	110.34	579	1	0	1.10639
	GGGTACGACCGTCGTACGATGCCTATCAGCATCTATGACGTTTGCGAGTTTCTCAAGTTTGAGACTAACGCCTAGCGTAC	80							2103	9	43.17	158	2	1
	GGGTACGACCGTCGTACGATGAGATAAGGATTGCTCATTGTTTTCTGTCGGTCATATCCAGAGACTAACGCCTAGCGTAC	80	1211	14	58.18	1288	1	0	1600	11	52.77	1621	1	0	0.907013
	GGGTACGACCGTCGTACGATGCAGCTATCTTTATAGCTGTAAGTGATCTTCGGTGTGTCTGAGACTAACGCCTAGCGTAC	80	554	23	95.58	580	1	0	288	35	167.9	296	1	0	1.75664
	GGGTACGACCGTCGTACGATTGCATAGTGCAATTGTCCGATAGCGCGTAAACCACCCCCAGAGACTAACGCCTAGCGTAC	80	2277	9	37.4	2371	1	0	2103	9	43.17	2280	1	0	1.15428
	GGGTACGACCGTCGTACGATAACGCTTAGTTGTCGTACCAACGTGTGCGTTGCCTCGATGGAGACTAACGCCTAGCGTAC	80	716	20	83.11	741	1	0	561	23	110.34	573	1	0	1.32764
	GGGTACGACCGTCGTACGATGACTCCTTATCTAGCGAGCGCGTCGAAGCGTTGTACTCATGAGACTAACGCCTAGCGTAC	80							2103	9	43.17	2219	1	0
	GGGTACGACCGTCGTACGATGCAGATACATAGACGCAAGCGTGATCGTGTCATACCATGAGAGACTAACGCCTAGCGTAC	80	1515	12	49.87	1567	1	0	732	19	91.15	722	1	0	1.82775
	GGGTACGACCGTCGTACGATGAAGCTTCTAAAAGGGCGACTCGGAACGATTGTCTACTCAGAGACTAACGCCTAGCGTAC	80							1829	10	47.97	1946	1	0
	GGGTACGACCGTCGTACGATAGTACCACGGACTCCTACCCTATGCTGCGCAAATGTCCTAGAGACTAACGCCTAGCGTAC	80	86	82	340.75	87	1	0	12	256	1228.08	13	1	0	3.60405
	GGGTACGACCGTCGTACGATTGGCATTTAACGGCCAAGAGCTTTGCGACGATCAATATCCGAGACTAACGCCTAGCGTAC	80	1951	10	41.56	1946	1	0	1600	11	52.77	1657	1	0	1.26973
	GGGTACGACCGTCGTACGATGTGTTAAGAAATGAGCACTAGTGCGCTCTGGTTTACCTAGGAGACTAACGCCTAGCGTAC	80	276	37	153.75	278	1	0	646	21	100.74	666	1	0	0.65522
	GGGTACGACCGTCGTACGATCAGCTAGAATTAGTTGCTTGTTCGCCGATCGATAACCCAAGAGACTAACGCCTAGCGTAC	80							2103	9	43.17	2160	1	0
	GGGTACGACCGTCGTACGATGACGATGATGCAAATTATCGACACCTACGCCAGTCAGCCCGAGACTAACGCCTAGCGTAC	80	1515	12	49.87	1598	1	0	1285	13	62.36	1360	1	0	1.25045
	GGGTACGACCGTCGTACGATTAATGATCGTACTGGGAGTCCCTGCGCCAGGTTAAGTCAAGAGACTAACGCCTAGCGTAC	80	1711	11	45.71	36	2	1	2103	9	43.17	15	4	1	0.944432
	GGGTACGACCGTCGTACGATGTTGATAAGTACATCGTCCGTCCGGAACGTTCCCAAGCTAGAGACTAACGCCTAGCGTAC	80							1600	11	52.77	1647	1	0
	GGGTACGACCGTCGTACGATAAAGCCTAACGAGAGCTAGCATCGTACAACGGCTATTCCCGAGACTAACGCCTAGCGTAC	80							1600	11	52.77	1615	1	0
	GGGTACGACCGTCGTACGATAAGTACGGTGGTCTTTTACCTTGCGCCAAGGAGGTTAGTAGAGACTAACGCCTAGCGTAC	80	248	40	166.22	247	1	0	561	23	110.34	583	1	0	0.663819
	GGGTACGACCGTCGTACGATTACTAAAATGTTTGGTGATTTGCGACAATTAGTCTGACCCGAGACTAACGCCTAGCGTAC	80							2103	9	43.17	2038	1	0
	GGGTACGACCGTCGTACGATCGTTCGTAGATTGTACAACGGGTGTATTTCGACCCGCCCTGAGACTAACGCCTAGCGTAC	80	1515	12	49.87	1597	1	0	1285	13	62.36	1267	1	0	1.25045
	GGGTACGACCGTCGTACGATTTTGCTAGAGATAGCGAAGTAGTATCGATGATCGATGCCAGAGACTAACGCCTAGCGTAC	80	526	24	99.73	533	1	0	1024	15	71.96	1024	1	0	0.721548
	GGGTACGACCGTCGTACGATTGTGCAGTTTAAACCTGTGTAATGCGTCGATGTCGTGCCAGAGACTAACGCCTAGCGTAC	80	1356	13	54.02	1469	1	0	1829	10	47.97	2003	1	0	0.888004
	GGGTACGACCGTCGTACGATCGACGTTTGAACCTCACGGTAGGACTAAATCTCGTTTTCGGAGACTAACGCCTAGCGTAC	80	131	60	249.33	131	1	0	257	38	182.29	261	1	0	0.731119
	GGGTACGACCGTCGTACGATGAAGCTGGAAACACTTCTCCGTTACGATGTCGAGTAACCCGAGACTAACGCCTAGCGTAC	80							2103	9	43.17	2210	1	0
	GGGTACGACCGTCGTACGATACAATGTATGGCTGTCTTGTACCTGGCTAAGTCATGCCCAGAGACTAACGCCTAGCGTAC	80							1285	13	62.36	1324	1	0
	GGGTACGACCGTCGTACGATCGTGTGATTTCATACGATCAATGGGCGAGTCATGTATCCAGAGACTAACGCCTAGCGTAC	80	399	29	120.51	406	1	0	561	23	110.34	574	1	0	0.915609
	GGGTACGACCGTCGTACGATGGGAGAATCAAATTCTCATCTCAATACGGCTGTAGTTCCTGAGACTAACGCCTAGCGTAC	80							1829	10	47.97	1780	1	0
	GGGTACGACCGTCGTACGATGGTCTTTCTCAGTATTGCACGGTGATATGTCTCGACTCTGAGACTAACGCCTAGCGTAC	79	341	32	132.98	335	1	0	232	40	191.89	238	1	0	1.443
	GGGTACGACCGTCGTACGATTTGACGACGATCTCCCCGTAAGCCAATGCGGATAAGTCGTGAGACTAACGCCTAGCGTAC	80	1951	10	41.56	2106	1	0	1426	12	57.57	1470	1	0	1.38523
	GGGTACGACCGTCGTACGATGTAGTTCGTGCAGATGTTCGTGCTTGGATGATAAATTCCAGAGACTAACGCCTAGCGTAC	80	399	29	120.51	395	1	0	646	21	100.74	645	1	0	0.835947
	GGGTACGACCGTCGTACGATATTCGTGCGCGGCCGGTCCGGCGCCACGCGATGTAGTCAAGAGACTAACGCCTAGCGTAC	80							1426	12	57.57	1517	1	0
	GGGTACGACCGTCGTACGATCTGAAGTACAATACTCGGATAAGTTACGAAATGGTTGCCCGAGACTAACGCCTAGCGTAC	80							2103	9	43.17	2201	1	0
	GGGTACGACCGTCGTACGATTCGTCTGTTAAGGTGCATGTTCGACGTCTTTGTCCCAGAGACTAACGCCTAGCGTAC	77							1600	11	52.77	1573	1	0
	GGGTACGACCGTCGTACGATGTTATACATTTGGTATGGCATCATGGATGGTCGGTTGTCCGAGACTAACGCCTAGCGTAC	80							2103	9	43.17	2290	1	0
	GGGTACGACCGTCGTACGATGTGGTAATAACAACGACATCGTGCTGACGTGAATGACCTGAGACTAACGCCTAGCGTAC	79							2103	9	43.17	2166	1	0
	GGGTACGACCGTCGTACGATAAGGTAATGATGGTTGGATCCAGGTAATTGCTCTCATTTCGAGACTAACGCCTAGCGTAC	80	1951	10	41.56	2171	1	0	1122	14	67.16	1173	1	0	1.61598
	GGGTACGACCGTCGTACGATAAGGTCGCGATCGTATCTTGTCGCGAGCCGATGTCTAATTGAGACTAACGCCTAGCGTAC	80	1515	12	49.87	1484	1	0	2103	9	43.17	2063	1	0	0.865651
	GGGTACGACCGTCGTACGATCTGCTAACAAAGCGGGCGCACGATTAGGCCTACCAAGCTAGAGACTAACGCCTAGCGTAC	80							1122	14	67.16	1114	1	0
	GGGTACGACCGTCGTACGATATCAAGAACATGATATCGTGGACTGTTCCTATCTGACGGCGAGACTAACGCCTAGCGTAC	80	2277	9	37.4	2480	1	0	1285	13	62.36	1314	1	0	1.66738
	GGGTACGACCGTCGTACGATGGTCGATGCTCTACCTGGGTGACTGGATCGATGAGATATCGAGACTAACGCCTAGCGTAC	80	1951	10	41.56	3	5	1	732	19	91.15	1	4	1	2.19321
	GGGTACGACCGTCGTACGATTTCGTTGTTGGGAGACGAAGTCTAATGGCGGCTGTTAGCTGAGACTAACGCCTAGCGTAC	80							1600	11	52.77	1727	1	0
	GGGTACGACCGTCGTACGATTCAAAGCTTAAGAAGCTTGTGACTATGACGGTTCGGGCCAGAGACTAACGCCTAGCGTAC	80							1829	10	47.97	1960	1	0
	GGGTACGACCGTCGTACGATCGATAAGCGTAAAGCTGATATCGTTCTACGGTTATGCCTTGAGACTAACGCCTAGCGTAC	80							1426	12	57.57	1459	1	0
	GGGTACGACCGTCGTACGATTGACCATAAAATATGGTCCATTGTACAGGTTGTTCCCGAAGAGACTAACGCCTAGCGTAC	80	1711	11	45.71	1778	1	0	2103	9	43.17	2073	1	0	0.944432
	GGGTACGACCGTCGTACGATGGCTGCTTACTTGCATCTGTCGTGACGAGGACGAGCCTAAGAGACTAACGCCTAGCGTAC	80	1711	11	45.71	1842	1	0	793	18	86.35	816	1	0	1.88908
	GGGTACGACCGTCGTACGATTCCTACAGGAAATCTGAAGGAATGTGCAGTGCGTCTACTCGAGACTAACGCCTAGCGTAC	80	2277	9	37.4	2487	1	0	1829	10	47.97	1861	1	0	1.28262
	GGGTACGACCGTCGTACGATTGCTAATATGCGTTCGTATTGTTGGGGTATTCCCGTACGAGAGACTAACGCCTAGCGTAC	80	462	26	108.04	478	1	0	395	29	139.12	410	1	0	1.28767
	GGGTACGACCGTCGTACGATAGGGATATCTACGAATGGTGGTACCCGGCGAATGTGACTCGAGACTAACGCCTAGCGTAC	80							1829	10	47.97	2	9	1
	GGGTACGACCGTCGTACGATGCAGAGCGTTTGTTTCTGTGACTACGCGTGTTGTACAAGTGAGACTAACGCCTAGCGTAC	80	1951	10	41.56	2030	1	0	502	25	119.93	520	1	0	2.88571
	GGGTACGACCGTCGTACGATGTATTAAGTGTACATCGAATGATGCGTCGGAGACCCAGTAGAGACTAACGCCTAGCGTAC	80	1356	13	54.02	1421	1	0	2103	9	43.17	2054	1	0	0.799148
	GGGTACGACCGTCGTACGATCGATGGACGTACCTGGTATCTATGCGAGGTGTCTTGTTCTGAGACTAACGCCTAGCGTAC	80	767	19	78.95	791	1	0	604	22	105.54	632	1	0	1.3368
	GGGTACGACCGTCGTACGATCAACTTTGGTCTTCGATGGCAAGCGCAGTCTTCCTAAAGGGAGACTAACGCCTAGCGTAC	80	64	102	423.86	64	1	0	37	152	729.17	37	1	0	1.72031
	GGGTACGACCGTCGTACGATGGTATGATCGGTGCGTGGTTTTGTAAGCCTTTTGTGCGAAGAGACTAACGCCTAGCGTAC	80	767	19	78.95	771	1	0	2103	9	43.17	2241	1	0	0.546802
	GGGTACGACCGTCGTACGATACACTATATATGTGTGAGTACGAAGGAACGAATACCTGGCGAGACTAACGCCTAGCGTAC	80	1356	13	54.02	1472	1	0	1426	12	57.57	1382	1	0	1.06572
	GGGTACGACCGTCGTACGATATAGAGAAGAATTCTCTTGTGGTACATATGTCGTTTCCCAGAGACTAACGCCTAGCGTAC	80	662	21	87.27	685	1	0	533	24	115.13	529	1	0	1.31924
	GGGTACGACCGTCGTACGATAGCAAACATTTGTTATTGCACGTCAGGATACGTTCCTCGCGAGACTAACGCCTAGCGTAC	80	1711	11	45.71	1844	1	0	1122	14	67.16	1210	1	0	1.46926
	GGGTACGACCGTCGTACGATGAGTGCGAAGAGGTTTACCTCGCGAATTGCGATTAGCTATGAGACTAACGCCTAGCGTAC	80	918	17	70.64	934	1	0	1829	10	47.97	1934	1	0	0.679077
	GGGTACGACCGTCGTACGATCAAGATTACGAATCTTGGTGGTAGTATTGGTTCGTAATCCGAGACTAACGCCTAGCGTAC	80	1211	14	58.18	1310	1	0	2103	9	43.17	2177	1	0	0.742008
	GGGTACGACCGTCGTACGATAATGTCGTAATGATGAGTCTAGACTCGGGGAACTCATCTCGAGACTAACGCCTAGCGTAC	80							1024	15	71.96	1034	1	0
	GGGTACGACCGTCGTACGATCCCTAGTGGTGAATGCGAAGGTTGTGTCCTGGTAAGTTAGGAGACTAACGCCTAGCGTAC	80							1600	11	52.77	1588	1	0
	GGGTACGACCGTCGTACGATCAAATTCGTAAGTGAGTTTTCACTAGACGGGACTGCCTAGGAGACTAACGCCTAGCGTAC	80	767	19	78.95	794	1	0	687	20	95.94	703	1	0	1.2152
	GGGTACGACCGTCGTACGATGTTTCCATAAGCTGGAAACGCAACGACGATGGAAGGACACGAGACTAACGCCTAGCGTAC	80	1515	12	49.87	1524	1	0	1829	10	47.97	1950	1	0	0.961901
	GGGTACGACCGTCGTACGATGATACACGATAAGACGTGCCATCGGCGTTGTGTTTTACTCGAGACTAACGCCTAGCGTAC	80	2277	9	37.4	2418	1	0	2103	9	43.17	2161	1	0	1.15428
	GGGTACGACCGTCGTACGATGGTTGTGACCTATGCTAGTATTATGCGGATTCTCCGAATGAGACTAACGCCTAGCGTAC	79	45	133	552.68	45	1	0	37	152	729.17	38	1	0	1.31933
	GGGTACGACCGTCGTACGATAAGTGCAACTGCACCTGTCCTGCGAACGAGATATGTGCCTGAGACTAACGCCTAGCGTAC	80							1600	11	52.77	1587	1	0
	GGGTACGACCGTCGTACGATCAGTGCTAGCCACTGTGGATACTTCGGATCTACGTGCCTAGAGACTAACGCCTAGCGTAC	80							1600	11	52.77	1734	1	0
	GGGTACGACCGTCGTACGATACGAAGCTATTCGTAAGTAGGACTGTGACGAACCTGCCCCGAGACTAACGCCTAGCGTAC	80	1951	10	41.56	2010	1	0	1122	14	67.16	1097	1	0	1.61598
	GGGTACGACCGTCGTACGATTGAATGAGAAATCGTTCACCTGTATTGTGGTCGGTGCCTGGAGACTAACGCCTAGCGTAC	80	1515	12	49.87	1647	1	0	2103	9	43.17	2046	1	0	0.865651
	GGGTACGACCGTCGTACGATACACAGGATTCCTGTCATTCGTCTGACGATATGGCTACCCGAGACTAACGCCTAGCGTAC	80							2103	9	43.17	2175	1	0
	GGGTACGACCGTCGTACGATTAGGCTAAATTGTGCTCAGTCGACGACGCCTGTTGTGCTTGAGACTAACGCCTAGCGTAC	80	1515	12	49.87	1494	1	0	1285	13	62.36	1274	1	0	1.25045
	GGGTACGACCGTCGTACGATTCCAATAAGGAACCTTGACGACGGAAGTATCAAGCACAGCGAGACTAACGCCTAGCGTAC	80	341	32	132.98	345	1	0	288	35	167.9	288	1	0	1.2626
	GGGTACGACCGTCGTACGATACAAGAGAAGAGGAACTCAAGTATTGTGATGGTCAGTGCTGAGACTAACGCCTAGCGTAC	80	554	23	95.58	581	1	0	793	18	86.35	818	1	0	0.903432
	GGGTACGACCGTCGTACGATACGACTGTTGACCCTACGTTGGCCGCGTGTCTTATGAAACGAGACTAACGCCTAGCGTAC	80	1951	10	41.56	26	2	1	1600	11	52.77	8	3	1	1.26973
	GGGTACGACCGTCGTACGATGAAGTGCAATTTTGCTCTTCGGATATACGATAGAGTGCCCGAGACTAACGCCTAGCGTAC	80	1001	16	66.49	1079	1	0	793	18	86.35	824	1	0	1.29869
	GGGTACGACCGTCGTACGATGTGATTGTAAAAGTCACATGTATGAAACGTCTCGTACTCAGAGACTAACGCCTAGCGTAC	80	1951	10	41.56	2011	1	0	2103	9	43.17	2084	1	0	1.03874
	GGGTACGACCGTCGTACGATCCAATTTGGAACGCATGACTGGTCATGTCCGGATTGATGCGAGACTAACGCCTAGCGTAC	80	1211	14	58.18	1293	1	0	414	28	134.32	437	1	0	2.3087
	GGGTACGACCGTCGTACGATTACGACGTGCGTGACTATGAGATTGGAGTAATCCACTCGAGACTAACGCCTAGCGTAC	78							2103	9	43.17	2278	1	0
	GGGTACGACCGTCGTACGATGCTCATACAGCAGTGTTAGGCATTGATGCGCCGTAGTCCTGAGACTAACGCCTAGCGTAC	80							2103	9	43.17	2220	1	0
	GGGTACGACCGTCGTACGATTAGCAATTAAATGCTTGAGTATCAGGGTTGTATCTATAAGGAGACTAACGCCTAGCGTAC	80	462	26	108.04	474	1	0	1600	11	52.77	1651	1	0	0.48843
	GGGTACGACCGTCGTACGATGGTCATATCCAAAGAAACGTGACGGTTGCCATGTCTCAGAGAGACTAACGCCTAGCGTAC	80	1001	16	66.49	179	2	1	793	18	86.35	176	2	1	1.29869
	GGGTACGACCGTCGTACGATCGCTTGCAATCAAGTGACAGTTCGATGATCGCACTCGACGAGACTAACGCCTAGCGTAC	79	2277	9	37.4	2517	1	0	604	22	105.54	624	1	0	2.82193
	GGGTACGACCGTCGTACGATGAAGTGTGTATAAGCACCGATACGTTCGACAGATGTATCTGAGACTAACGCCTAGCGTAC	80	1711	11	45.71	1886	1	0	859	17	81.55	882	1	0	1.78407
	GGGTACGACCGTCGTACGATAGTACGTCTGTTCAGGCCTCAAGTGATTGTTTCGCTTGTAGAGACTAACGCCTAGCGTAC	80	375	30	124.67	371	1	0	445	27	129.52	448	1	0	1.0389
	GGGTACGACCGTCGTACGATCAAGTATAGTTGGTTGTTACAACACGTCATGCCCCTACCCGAGACTAACGCCTAGCGTAC	80	1951	10	41.56	2003	1	0	1829	10	47.97	1935	1	0	1.15423
	GGGTACGACCGTCGTACGATAACATGTAGAGAAGCATGTGTTCGTGACGCGATTACCTATGAGACTAACGCCTAGCGTAC	80							1829	10	47.97	1947	1	0
	GGGTACGACCGTCGTACGATGGTGTACCACAGCAGGAATTAGTCGATCATAAAGATATGAGAGACTAACGCCTAGCGTAC	80	286	36	149.6	287	1	0	793	18	86.35	827	1	0	0.577206
	GGGTACGACCGTCGTACGATACTGCAAACGAATGCAAGTCGTAAGTGACTGGTTGAACCTGAGACTAACGCCTAGCGTAC	80							1600	11	52.77	1697	1	0
	GGGTACGACCGTCGTACGATGTAAGTTATCTAACTTGACATTGTACTCGATGGTTTAACCGAGACTAACGCCTAGCGTAC	80							1122	14	67.16	1120	1	0
	GGGTACGACCGTCGTACGATGCAAATGATTGCTGGTAATTGATCGGTTGTTGCCCCACTCGAGACTAACGCCTAGCGTAC	80	1711	11	45.71	1819	1	0	732	19	91.15	741	1	0	1.99409
	GGGTACGACCGTCGTACGATAACTGCAAATAAGCCGAGTCTGCGGCGGTTGAACACTCAAGAGACTAACGCCTAGCGTAC	80							1829	10	47.97	1901	1	0
	GGGTACGACCGTCGTACGATTTGATCTTCTTCAAATCTAGCTTCGTGTCGCTGCCCACGCGAGACTAACGCCTAGCGTAC	80							793	18	86.35	838	1	0
	GGGTACGACCGTCGTACGATAGCCTTCGAAATCGAAGGTTAATCGACGTGGTTTTACATCAGAGACTAACGCCTAGCGTAC	81	554	23	95.58	598	1	0	859	17	81.55	895	1	0	0.853212
	GGGTACGACCGTCGTACGATTGATGTGCAAACGTCAATGGCGATATCGACGTATGCCCAGAGACTAACGCCTAGCGTAC	79							2103	9	43.17	2182	1	0
	GGGTACGACCGTCGTACGATCTTTGAAAGGTCATAAGACGTTCGAGCCTCTGAATGATCAGAGACTAACGCCTAGCGTAC	80							1600	11	52.77	1751	1	0
	GGGTACGACCGTCGTACGATAGAGTTCGACGCGAGTCCTAGCAAGAAGAACGTCTTGCTCGAGACTAACGCCTAGCGTAC	80							1122	14	67.16	1100	1	0
	GGGTACGACCGTCGTACGATATCCGTAAGGCGCGTGGTTACCCTATGCTATAAATATGGCGAGACTAACGCCTAGCGTAC	80	227	42	174.53	234	1	0	280	36	172.7	285	1	0	0.989515
	GGGTACGACCGTCGTACGATGAGCGTGCATCGCTCTCTCGTGACTGAAGAGTTGTGACCCGAGACTAACGCCTAGCGTAC	80	1951	10	41.56	1949	1	0	232	40	191.89	234	1	0	4.61718
	GGGTACGACCGTCGTACGATTTACCGTACACAGTCAGACCCTACGAAGGTTTTAGCTGTTGAGACTAACGCCTAGCGTAC	80	73	94	390.62	73	1	0	46	126	604.45	47	1	0	1.54741
	GGGTACGACCGTCGTACGATCGACGCGCGCGCCCTACGAATGGCTTACTCTCCACATTGGAGACTAACGCCTAGCGTAC	79							859	17	81.55	878	1	0
	GGGTACGACCGTCGTACGATTAGCAATTAAATGCTATCTATCGTGGACTGGAAAGTGCCAGAGACTAACGCCTAGCGTAC	80	1211	14	58.18	1256	1	0	1829	10	47.97	1945	1	0	0.82451
	GAGTACGACCGTCGTACGATGTGCGACGTGACAGCATTGTTAAGGTATGTGGTTTCAATTGAGACTAACGCCTAGCGTAC	80							1426	12	57.57	5	5	1
	GGGTACGACCGTCGTACGATCCAAATTACATTGGACCGTGACGAGTAGGTCGAATTACCAGAGACTAACGCCTAGCGTAC	80	2277	9	37.4	2561	1	0	2103	9	43.17	2125	1	0	1.15428
	GGGTACGACCGTCGTACGATTCGCAAAGTTGCGAAGTACATGGCGTGTCGAATCCCACAAGAGACTAACGCCTAGCGTAC	80							2103	9	43.17	2110	1	0
	GGGTACGACCGTCGTACGATCAATGATCGATCGATGAGTGATAATGGTGTCGTCTAATTTGAGACTAACGCCTAGCGTAC	80							1600	11	52.77	1572	1	0
	GGGTACGACCGTCGTACGATGACAAGCAGTATATGCTCGTCAGTGTGCGACATATGTGCTGAGACTAACGCCTAGCGTAC	80							2103	9	43.17	2137	1	0
	GGGTACGACCGTCGTACGATAGTCGGCATGAAGGCCACTTTCGACGTACGTGTTTGTCCTGAGACTAACGCCTAGCGTAC	80							1285	13	62.36	1297	1	0
	GGGTACGACCGTCGTACGATTCGTCTGATTTAACTCAGGCAGTATGACGTGTAGGTACTCGAGACTAACGCCTAGCGTAC	80	1356	13	54.02	1338	1	0	859	17	81.55	908	1	0	1.50963
	GGGTACGACCGTCGTACGATTTGCAAAGTAAGCAAGTTAGTGATGACGTGTCTGTGCTCAGAGACTAACGCCTAGCGTAC	80	1211	14	58.18	1190	1	0	1426	12	57.57	1422	1	0	0.989515
	GGGTACGACCGTCGTACGATGTTGTTACGACGATTGAACCAAGCACAGGTTTGAGTCTTTGAGACTAACGCCTAGCGTAC	80	494	25	103.89	494	1	0	2103	9	43.17	2087	1	0	0.415536
	GGGTACGACCGTCGTACGATCATGTATGCACATGATGTGTTGATGGTCTCGTAATCCAAGAGACTAACGCCTAGCGTAC	79							1024	15	71.96	1063	1	0
	GGGTACGACCGTCGTACGATAAGCGCATAAAGCGCCCACTCGTTTAGACTGTTTGCCCATGAGACTAACGCCTAGCGTAC	80							1600	11	52.77	1686	1	0
	GGGTACGACCGTCGTACGATCTACAAGGGTAGCCAAGTGGATAGTATGTGACGGATACTCGAGACTAACGCCTAGCGTAC	80	1104	15	62.33	1116	1	0	1600	11	52.77	1567	1	0	0.846623
	GGGTACGACCGTCGTACGATGGTGGTATCTGGAGTATGATATGGCGAATGTTTAGATCAGAGACTAACGCCTAGCGTAC	79	554	23	95.58	582	1	0	1829	10	47.97	1779	1	0	0.501883
	GGGTACGACCGTCGTACGATGGTTTAATGACTATTGTGTTACGGTCATTGACTCCGACGTGAGACTAACGCCTAGCGTAC	80	554	23	95.58	584	1	0	175	49	235.06	177	1	0	2.4593
	GGGTACGACCGTCGTACGATGAGTGAATATAAGTCTCTCATCAGTAGACGAATGTTCCCAGAGACTAACGCCTAGCGTAC	80	2277	9	37.4	2364	1	0	1829	10	47.97	1858	1	0	1.28262
	GGGTACGACCGTCGTACGATGTAGCTCAAACGGACATCATGCGATGGTGCGAGACTAACGCCTAGCGTAC	70							2103	9	43.17	2192	1	0
	GGGTACGACCGTCGTACGATCGTGATTGATATCATGAAAGTCCGAGTGAGTTGTACCAAAGAGACTAACGCCTAGCGTAC	80	1356	13	54.02	1368	1	0	561	23	110.34	553	1	0	2.04258
	GGGTACGACCGTCGTACGATTGAATATCGTAATGCGGTCTTACTCAGTATTGCTTAGTGCGAGACTAACGCCTAGCGTAC	80	554	23	95.58	78	2	1	502	25	119.93	101	2	1	1.25476
	GGGTACGACCGTCGTACGATACCAATAAAATGTTGGGTCGTGGACTAGTTTAGTATCCCGAGACTAACGCCTAGCGTAC	79	554	23	95.58	546	1	0	1024	15	71.96	1069	1	0	0.752877
	GGGTACGACCGTCGTACGATTGAGTATTATTGCTCATATGGTGCGAAGTGTTTGTGCTTCGAGACTAACGCCTAGCGTAC	80	67	101	419.71	67	1	0	97	71	340.6	97	1	0	0.811513
	GGGTACGACCGTCGTACGATGTGTCTTGCCTCACTCTCTCGTAACACTTAATAGTGCTGCGAGACTAACGCCTAGCGTAC	80	494	25	103.89	502	1	0	257	38	182.29	265	1	0	1.75464
	GGGTACGACCGTCGTACGATGTGATAGCATTCTATCCAGAATGCGAGTGGTTCGAACCCTGAGACTAACGCCTAGCGTAC	80							1600	11	52.77	1642	1	0
	GGGTACGACCGTCGTACGATGTTCGTTACTCGAAGTATGCTACAGCGATAGTTTCCAAGAGAGACTAACGCCTAGCGTAC	80	2277	9	37.4	14	4	1	1122	14	67.16	17	3	1	1.79572
	GGGTACGACCGTCGTACGATGATTATTGCAAGATAGTTATCGTATACGGAAGTACGGCTAGAGACTAACGCCTAGCGTAC	80							2103	9	43.17	2308	1	0
	GGGTACGACCGTCGTACGATTATACAATCGTATGACTGTTGCGGAGTTCCGTTTTATATGGAGACTAACGCCTAGCGTAC	80	59	106	440.48	59	1	0	131	59	283.03	135	1	0	0.642549
	GGGTACGACCGTCGTACGATGGTCGAATCCTGAACGTTAAGCATCAGTCTCGTACAAAACGAGACTAACGCCTAGCGTAC	80	1211	14	58.18	1234	1	0	1600	11	52.77	1570	1	0	0.907013
	GGGTACGACCGTCGTACGATCTGAGTTAAACTTAGAGAGTATCATGCGGCTTACCCGAACGAGACTAACGCCTAGCGTAC	80	1711	11	45.71	1676	1	0	1426	12	57.57	1404	1	0	1.25946
	GGGTACGACCGTCGTACGATTCGTGCAGAATAGTGCATTAGTCTGACGATGTTTGTCCCGAGACTAACGCCTAGCGTAC	79							2103	9	43.17	30	3	1
	GGGTACGACCGTCGTACGATCTGTTGTTCAGTAATGTCAATAGCTCAAATGACGTGACCCGAGACTAACGCCTAGCGTAC	80	1211	14	58.18	1195	1	0	1426	12	57.57	1540	1	0	0.989515
	GGGTACGACCGTCGTACGATGAGCTTTAGAGCGATCGTATCAACGTCTGCCTCGTGAGCAGAGACTAACGCCTAGCGTAC	80	716	20	83.11	714	1	0	414	28	134.32	439	1	0	1.61617
	GGGTACGACCGTCGTACGATAACGGGTAAACATGTTATTGTAAGTTGACTGGTTGACCTCGAGACTAACGCCTAGCGTAC	80	462	26	108.04	483	1	0	1600	11	52.77	1596	1	0	0.48843
	GGGTACGACCGTCGTACGATGCGGCTCTTAGCTGTAGAGTGCGATGATAAACGTGCCAAAGAGACTAACGCCTAGCGTAC	80							1285	13	62.36	1368	1	0
	GGGTACGACCGTCGTACGATCGAACGTCAAGGTTTGATCAGCCGACTGAAAGTGCCAGTTGAGACTAACGCCTAGCGTAC	80							1829	10	47.97	1800	1	0
	GGGTACGACCGTCGTACGATGTTGCGCTTACGCTCACATTTGGTATGACGTGATTACACCGAGACTAACGCCTAGCGTAC	80							1600	11	52.77	1593	1	0
	GGGTACGACCGTCGTACGATCGATGCATATCTGCATTGGATTGTCAAGATGGGAATGCCCGAGACTAACGCCTAGCGTAC	80	276	37	153.75	272	1	0	414	28	134.32	419	1	0	0.873626
	GGGTACGACCGTCGTACGATGTCACTCAAGTAGTGACAAGTTACTTGACGGTGTATTAGCGAGACTAACGCCTAGCGTAC	80							935	16	76.76	991	1	0
	GGGTACGACCGTCGTACGATAATAGAAAATCGTTGACGTTGCGTGAGTACCATTGATTGGAGACTAACGCCTAGCGTAC	79	175	48	199.46	174	1	0	288	35	167.9	302	1	0	0.841773
	GGGTACGACCGTCGTACGATCGCAAAGGAATCTTAGCGTGACTACATAATGGTCGGTCTTGAGACTAACGCCTAGCGTAC	80	1951	10	41.56	1892	1	0	687	20	95.94	685	1	0	2.30847
	GGGTACGACCGTCGTACGATGTAAAGTATGTAAGTTTTGCATGCGCGTGACGCGAGTACCGAGACTAACGCCTAGCGTAC	80							1829	10	47.97	2005	1	0
	GGGTACGACCGTCGTACGATTCGTCGTGTGAGGTCTACCCTTTACGCTATCTCGTTGACCGAGACTAACGCCTAGCGTAC	80							1285	13	62.36	1270	1	0
	GGGTACGACCGTCGTACGATCTGAAAAGGTCGTATGACATGTTGTTGTCTCTGGTCTACAGAGACTAACGCCTAGCGTAC	80							2103	9	43.17	2213	1	0
	GGGTACGACCGTCGTACGATCTCATAGCTTTTATAGGCTATAGACGCCGACGATTGTGACCGAGACTAACGCCTAGCGTAC	81	1951	10	41.56	2022	1	0	1829	10	47.97	1500	2	1	1.15423
	GGGTACGACCGTCGTACGATGGTGTATTTTCACCACCGTACTCGACTTGGTTAGGTCCACGAGACTAACGCCTAGCGTAC	80							2103	9	43.17	2180	1	0
	GGGTACGACCGTCGTACGATCAAGTCTTTTGATCAGTACCACGGTTACGGCCTCTAATACGAGACTAACGCCTAGCGTAC	80	2277	9	37.4	2241	1	0	1600	11	52.77	1602	1	0	1.41096
	GGGTACGACCGTCGTACGATCATGGCTACAGCCTGCTCGTAAGATTGTCACAACCCAGGTGAGACTAACGCCTAGCGTAC	80	767	19	78.95	780	1	0	502	25	119.93	504	1	0	1.51906
	GGGTACGACCGTCGTACGATCGCTTTTGAGCTGGTCAACGATAGTCAAACCTAGAAGTAAGAGACTAACGCCTAGCGTAC	80	554	23	95.58	575	1	0	1600	11	52.77	1561	1	0	0.552103
	GGGTACGACCGTCGTACGATAGAGTAATAGAAATGCTCTATCTGGTGGTAGGATATTCCCGAGACTAACGCCTAGCGTAC	80	1711	11	45.71	1757	1	0	1600	11	52.77	1583	1	0	1.15445
	GGGTACGACCGTCGTACGATGCTGAAAGTGAGCTAGTACCACGAGTTGCACCTAGGGTGTGAGACTAACGCCTAGCGTAC	80	1711	11	45.71	1733	1	0	1122	14	67.16	1103	1	0	1.46926
	GGGTACGACCGTCGTACGATCCAATTGTGGCTATCTAGTTACGTTAAGGATTGGTCCTTCGAGACTAACGCCTAGCGTAC	80							2103	9	43.17	2171	1	0
	GGGTACGACCGTCGTACGATTCGTTTTCTACGATGATGCGAATCCCGGCGATCAGTCCCAGAGACTAACGCCTAGCGTAC	80							2103	9	43.17	2134	1	0
	GGGTACGACCGTCGTACGATGTTCGATATGACGGGGCAAGGTTGCGCAGATTAATTCTGTGAGACTAACGCCTAGCGTAC	80	268	38	157.91	269	1	0	561	23	110.34	556	1	0	0.698752
	GGGTACGACCGTCGTACGATAACACTGTAAGGTGTGTAGTCGAGACGTGACGTGCTATTTGAGACTAACGCCTAGCGTAC	80							1024	15	71.96	1036	1	0
	GGGTACGACCGTCGTACGATGCTGGTTAATTATAGCTAGTATCTGAGACTGTCGTGTTCCGAGACTAACGCCTAGCGTAC	80	1515	12	49.87	1617	1	0	1426	12	57.57	1521	1	0	1.1544
	GGGTACGACCGTCGTACGATAACGATGTGAACATCAATGTCGTTGCCGGAACTATCCCATGAGACTAACGCCTAGCGTAC	80							1122	14	67.16	1167	1	0
	GGGTACGACCGTCGTACGATTTTATCTTATGATCGGTGCGTGAGATTTTCAGTGAATACTGAGACTAACGCCTAGCGTAC	80	356	31	128.82	362	1	0	1600	11	52.77	1667	1	0	0.409641
	GGGTACGACCGTCGTACGATCTTGTAACTAAGGCAAGTATTGTACGATAAGCTCGTATCAGAGACTAACGCCTAGCGTAC	80							1600	11	52.77	1554	1	0
	GGGTACGACCGTCGTACGATCTGTCACTCGGCATATCGTCTAACGTTCGCACCAAGACCCGAGACTAACGCCTAGCGTAC	80							333	32	153.51	348	1	0
	GGGTACGACCGTCGTACGATGCGACTGTGTGCCTTGTTACGTAGAGAGTGTTAGTTGTGCGAGACTAACGCCTAGCGTAC	80	462	26	108.04	473	1	0	288	35	167.9	299	1	0	1.55405
	GGGTACGACCGTCGTACGATGAGCCTAAAGAAGTGCACATCATGCCACGGTTGTGTACACGAGACTAACGCCTAGCGTAC	80							2103	9	43.17	2257	1	0
	GGGTACGACCGTCGTACGATCTGTCTTTGAGGCAGTATTGGTGACGATCGTGTAATCCGTGAGACTAACGCCTAGCGTAC	80	1515	12	49.87	1559	1	0	502	25	119.93	519	1	0	2.40485
	GGGTACGACCGTCGTACGATGTGGCTTTAGCCTATGGTACGAATTGGTTTTCCCGACCCCGAGACTAACGCCTAGCGTAC	80	1515	12	49.87	1551	1	0	1426	12	57.57	1463	1	0	1.1544
	GGGTACGACCGTCGTACGATTTGTAGTAATACAATGAATATGACGGAAGCGGAAGTTGTTGAGACTAACGCCTAGCGTAC	80	767	19	78.95	821	1	0	1122	14	67.16	1217	1	0	0.850665
	GGGTACGACCGTCGTACGATTGCGACAAGTGCAAGTGTCGATGGTACGTATACCAAGGTAGAGACTAACGCCTAGCGTAC	80							793	18	86.35	789	1	0
	GGGTACGACCGTCGTACGATAGTGCACGGTTGTCCCGAGGTTAGGCCAACTCTCTTAGAAGAGACTAACGCCTAGCGTAC	80							1285	13	62.36	1264	1	0
	GGGTACGACCGTCGTACGATGGTATGTTTTGAACATACGATTAGTTATGAGCGGTTCACCGAGACTAACGCCTAGCGTAC	80	462	26	108.04	472	1	0	2103	9	43.17	2042	1	0	0.399574
	GGGTACGACCGTCGTACGATATAAACAGCTTAACTGTTGTGTCTAGCGACAGAGGGACCCGAGACTAACGCCTAGCGTAC	80							1426	12	57.57	1400	1	0
	GGGTACGACCGTCGTACGATTACGATGGTTTGCTTACGTAGCTATGCATTGGTTCGAACAGAGACTAACGCCTAGCGTAC	80							1122	14	67.16	1234	1	0
	GGGTACGACCGTCGTACGATGAGTCGTTTCTCTACGATGGGACTATGTCTTGGTTATACCGAGACTAACGCCTAGCGTAC	80							1285	13	62.36	3	4	1
	GGGTACGACCGTCGTACGATTGCCTATCAGCTATAACTGTGGGTTAAACTGCGCCGGTGCGAGACTAACGCCTAGCGTAC	80	1356	13	54.02	1354	1	0	1426	12	57.57	1452	1	0	1.06572
	GGGTACGACCGTCGTACGATGAGCTTTTAATAAGCGAATTTGCGATATGTCATTACCCAAGAGACTAACGCCTAGCGTAC	80	375	30	124.67	388	1	0	646	21	100.74	635	1	0	0.808053
	GGGTACGACCGTCGTACGATGATGTGAAAGACATTATCCAAACTGATAGGTCGTATTTCCGAGACTAACGCCTAGCGTAC	80							1600	11	52.77	1754	1	0
	GGGTACGACCGTCGTACGATTCCTTGTACAAAGCAAGGGGTCAGTGCGCGATCAATCCCAGAGACTAACGCCTAGCGTAC	80							1122	14	67.16	1124	1	0
	GGGTACGACCGTCGTACGATACAGGCTAAAGACGCTTGTACATGTACTGACCGTTTACTCGAGACTAACGCCTAGCGTAC	80	1951	10	41.56	1887	1	0	1024	15	71.96	1005	1	0	1.73147
	GGGTACGACCGTCGTACGATCTGTCACTTAACGTGTTTAGATGGTTCGATGGATGTGCAAGAGACTAACGCCTAGCGTAC	80	51	121	502.82	51	1	0	19	221	1060.18	19	1	0	2.10847
	GGGTACGACCGTCGTACGATCAAAGGGGATCTACGAAGCCAATGGTTATAGTCCAATTTTGAGACTAACGCCTAGCGTAC	80	78	88	365.69	79	1	0	175	49	235.06	174	1	0	0.642785
	GGGTACGACCGTCGTACGATAGTTACACATGTGACTAGCGTGTAGCGGTTGGTTCTTACCGAGACTAACGCCTAGCGTAC	80							1829	10	47.97	1975	1	0
	GGGTACGACCGTCGTACGATGGATCGTGAAGCCTATGCAATGGGGTTAGTTCTTGTAAATGAGACTAACGCCTAGCGTAC	80							2103	9	43.17	34	2	1
	GGGTACGACCGTCGTACGATCAACTCAAATCAGAGTAGCATTGTGCAACGGAAACTGCCTGAGACTAACGCCTAGCGTAC	80	1951	10	41.56	2155	1	0	935	16	76.76	932	1	0	1.84697
	GGGTACGACCGTCGTACGATTTTAATGATCTAATTGACGTTCGAGACTCTACGATAGTGCGAGACTAACGCCTAGCGTAC	80	1515	12	49.87	1550	1	0	732	19	91.15	767	1	0	1.82775
	GGGTACGACCGTCGTACGATATTTCGCACGATGGATCACTGGGTTTAGCAACGCATAGCGGAGACTAACGCCTAGCGTAC	80	918	17	70.64	928	1	0	793	18	86.35	783	1	0	1.2224
	GGGTACGACCGTCGTACGATGTGCATTTGCAATCTACCGACAGTTGAGACCCTTGAACTCGAGACTAACGCCTAGCGTAC	80							1829	10	47.97	1938	1	0
	GGGTACGACCGTCGTACGATTCAAAATCATGTGACTGTTGTATGCCCCGACCCGTGATTCGAGACTAACGCCTAGCGTAC	80							1122	14	67.16	1152	1	0
	GGGTACGACCGTCGTACGATCAGGCAAATAAGCGTGATTTGATTACGACTGTCGAGCCACGAGACTAACGCCTAGCGTAC	80							1829	10	47.97	1830	1	0
	GGGTACGACCGTCGTACGATAGTATAAACTGCTATATTACGCGGTCTATACTCACCGCCCGAGACTAACGCCTAGCGTAC	80	842	18	74.8	848	1	0	1600	11	52.77	1640	1	0	0.705481
	GGGTACGACCGTCGTACGATTGTGCTTGATATTCGGTACAACTCGCAGGATTGTCTGCCCGAGACTAACGCCTAGCGTAC	80	436	27	112.2	439	1	0	687	20	95.94	699	1	0	0.85508
	GAGTACGACCGTCGTACGATGACGGTATACTTCTTATGTTAGGATGGATTTGTTTCGAAAGAGACTAACGCCTAGCGTAC	80							2103	9	43.17	22	4	1
	GGGTACGACCGTCGTACGATTATGTACGCGAAGAGTGCCTGTTTATTAGTAGTCCCATAAGAGACTAACGCCTAGCGTAC	80	610	22	91.42	604	1	0	1285	13	62.36	1329	1	0	0.682126
	GGGTACGACCGTCGTACGATTAGTATGACGAAGCGATAAATGCGCTTTTGGTATAGTCGCGAGACTAACGCCTAGCGTAC	80	62	104	432.17	62	1	0	140	57	273.44	139	1	0	0.632714
	GGGTACGACCGTCGTACGATGATTAGAAAGTTGATCATAGTACATGGTCTGCTTCGAGCTGAGACTAACGCCTAGCGTAC	80	462	26	108.04	467	1	0	2103	9	43.17	2109	1	0	0.399574
	GGGTACGACCGTCGTACGATGTCATTCGACACGTGCGATAAGTGAGATACCTTTGAGTCGAGACTAACGCCTAGCGTAC	79	1951	10	41.56	1937	1	0	935	16	76.76	969	1	0	1.84697
	GGGTACGACCGTCGTACGATACTCAGAACTATGTTTTGAGTAACGATACGACAGTGCCAGGAGACTAACGCCTAGCGTAC	80							1122	14	67.16	1188	1	0
	GGGTACGACCGTCGTACGATGGTCACCTAAGTACATAGTGTGAGTCCAAGTCTTTGACTTGAGACTAACGCCTAGCGTAC	80	206	44	182.84	207	1	0	280	36	172.7	279	1	0	0.944542
	GGGTACGACCGTCGTACGATAAGAGTCCAGCTAATGGCTTTGCGCACACGGTAAGGTACTGAGACTAACGCCTAGCGTAC	80							2103	9	43.17	2101	1	0
	GGGTACGACCGTCGTACGATAACTTCTGATTGAAGTTGGGTATTGAGCGGTAGTTCCAGTGAGACTAACGCCTAGCGTAC	80	1711	11	45.71	1880	1	0	793	18	86.35	813	1	0	1.88908
	GGGTACGACCGTCGTACGATCGTTAATTTCGATTGTATGATGGTGTATACCCGCGTTAGGAGACTAACGCCTAGCGTAC	79	716	20	83.11	753	1	0	2103	9	43.17	2289	1	0	0.519432
	GGGTACGACCGTCGTACGATGCTAACTCTTCTGAGTATGCATGTCGGCTGTCGATCCAATGAGACTAACGCCTAGCGTAC	80							2103	9	43.17	2270	1	0
	GGGTACGACCGTCGTACGATGGTCCTGCCTCAAAGCGATAGTGTTGATTTTGGTCTTTCAGAGACTAACGCCTAGCGTAC	80							1285	13	62.36	1273	1	0
	GGGTACGACCGTCGTACGATGCAGAATAAAACGCTGTATCATGTGACTGGTCAGTCTCCAGAGACTAACGCCTAGCGTAC	80	918	17	70.64	947	1	0	372	30	143.92	382	1	0	2.03737
	GGGTACGACCGTCGTACGATTCACTATTGAATCGCGCTTGACGGTAATGCCCTACGCCGCGAGACTAACGCCTAGCGTAC	80	1211	14	58.18	1214	1	0	793	18	86.35	834	1	0	1.48419
	GGGTACGACCGTCGTACGATGAGCTGCATAAGCTCACATGGACTACGGGACTGTATCCGCGAGACTAACGCCTAGCGTAC	80							1600	11	52.77	1614	1	0
	GGGTACGACCGTCGTACGATGGTTGATACTCTGAGGTGTGTCAAGGGACATTTCTCAAACGAGACTAACGCCTAGCGTAC	80	494	25	103.89	487	1	0	1122	14	67.16	1243	1	0	0.646453
	GGGTACGACCGTCGTACGATATGCTGTATAGCGAACTCGTAATGTATGGCGTGCTTTGGCGAGACTAACGCCTAGCGTAC	80							2103	9	43.17	2188	1	0
	GGGTACGACCGTCGTACGATAGCTTTGAATAGCAATCGTTGACTTGCGGCACGTGCCCACGAGACTAACGCCTAGCGTAC	80							2103	9	43.17	2097	1	0
	GGGTACGACCGTCGTACGATTGTTCAAAGTGGGACAATTAAATGACGGTAGTGCATGAAGAGACTAACGCCTAGCGTAC	79	1356	13	54.02	1457	1	0	1285	13	62.36	1255	1	0	1.15439
	GGGTACGACCGTCGTACGATAAACGTGCAGTGTCGTCACCAAGCTTGACGAGCTCCATAGGAGACTAACGCCTAGCGTAC	80							2103	9	43.17	2028	1	0
	GGGTACGACCGTCGTACGATTTCGCACTGCAGGTGCAATGCTGACGTCGACGATGGTGCGAGACTAACGCCTAGCGTAC	79							793	18	86.35	822	1	0
	GGGTACGACCGTCGTACGATCACTGCATTGGTGATTGATAGGACGGTGCTAAAGTTGAAAGAGACTAACGCCTAGCGTAC	80							2103	9	43.17	2311	1	0
	GGGTACGACCGTCGTACGATATCCTTGTCTTATCAAGCGTGTCGTCGAGTCTAATGACCCGAGACTAACGCCTAGCGTAC	80	554	23	95.58	551	1	0	646	21	100.74	667	1	0	1.05399
	GGGTACGACCGTCGTACGATGAGCGAAAATAATTCCCTCTTCGTGCCACTGGTGTATTCAGAGACTAACGCCTAGCGTAC	80							1122	14	67.16	1200	1	0
	GGGTACGACCGTCGTACGATTGTGCAACTGTCGTCCTGTACAGGAAGTGGTTCTCGACAAGAGACTAACGCCTAGCGTAC	80							2103	9	43.17	2230	1	0
	GGGTACGACCGTCGTACGATGTAGCATAGTCTTCATCTCGATGGAAGTATCCCCCCTCTAGGAGACTAACGCCTAGCGTAC	81							935	16	76.76	917	1	0
	GGGTACGACCGTCGTACGATTCAGCGAAGTTCAATTGCTAATCGTTGACTGGTTCATTCCCGAGACTAACGCCTAGCGTAC	81							1600	11	52.77	1700	1	0
	GGGTACGACCGTCGTACGATCGAATAAATGCGATCCAACTGCATGTGTCTAACCCTGCGCGAGACTAACGCCTAGCGTAC	80	662	21	87.27	692	1	0	476	26	124.73	488	1	0	1.42924
	GGGTACGACCGTCGTACGATTTCCATAGTGAAAAGATTGCGCTCAGCTAATGTCTGTTATGAGACTAACGCCTAGCGTAC	80	276	37	153.75	279	1	0	2103	9	43.17	2222	1	0	0.28078
	GGGTACGACCGTCGTACGATTGTACTGACGCGTCCTATCCTGCAACGCGGATTAGTCAGCGAGACTAACGCCTAGCGTAC	80	1001	16	66.49	1046	1	0	732	19	91.15	760	1	0	1.37088
	GGGTACGACCGTCGTACGATCCTTAATATGGATTGGACCACGTGTCAAGCCTTGCCTCGGGAGACTAACGCCTAGCGTAC	80							1122	14	67.16	1187	1	0
	GGGTACGACCGTCGTACGATTGTGGGATATTTCCACGAACGTACACTCGGTAGCACTCGCGAGACTAACGCCTAGCGTAC	80							1426	12	57.57	1424	1	0
	GGGTACGACCGTCGTACGATCGAAGCTAAGAAATGCTTCTACCGTACACACGTCAAGCCTGAGACTAACGCCTAGCGTAC	80	1515	12	49.87	1555	1	0	372	30	143.92	370	1	0	2.8859
	GGGTACGACCGTCGTACGATCAATAAGACTACGATGGGAAGTGATACTTTTGCGTGCCTTGAGACTAACGCCTAGCGTAC	80	1711	11	45.71	1875	1	0	1285	13	62.36	1268	1	0	1.36425
	GGGTACGACCGTCGTACGATCGCTATCTCTAGTGCTCTTACGATTAGAAGTACCTATGGCGAGACTAACGCCTAGCGTAC	80	1356	13	54.02	1341	1	0	561	23	110.34	581	1	0	2.04258
	GGGTACGACCGTCGTACGATATACGTATTTGACAGTCATACCCGCGGCATCAGTTACCCAGAGACTAACGCCTAGCGTAC	80							1829	10	47.97	1798	1	0
	GGGTACGACCGTCGTACGATTGTAAGTGAAAGCTTGGAATCGTGTTTGTGGTCTAACTCGGAGACTAACGCCTAGCGTAC	80	1711	11	45.71	1828	1	0	859	17	81.55	887	1	0	1.78407
	GGGTACGACCGTCGTACGATATTTCAATTGAAATATCGGCACGATGTGGCATAAGTCGGCGAGACTAACGCCTAGCGTAC	80	1711	11	45.71	1753	1	0	1829	10	47.97	1799	1	0	1.04944
	GGGTACGACCGTCGTACGATTGGATTATAATATTCAATAGTGTTAAGATGGCTGTATCAAGAGACTAACGCCTAGCGTAC	80	1211	14	58.18	1275	1	0	1285	13	62.36	1332	1	0	1.07185
	GGGTACGACCGTCGTACGATGACGGTCTCCACATGCGGTATGCGATGTCTCTGTTTAACTGAGACTAACGCCTAGCGTAC	80	1356	13	54.02	1381	1	0	502	25	119.93	507	1	0	2.2201
	GGGTACGACCGTCGTACGATACTGTATGCACGTGTTCAATCCCACAATTCGCTCTAACGCGAGACTAACGCCTAGCGTAC	80							1024	15	71.96	1030	1	0
	GGGTACGACCGTCGTACGATCTGCACTAATTAGATGCATGATCTATACGGTTATGCTCGTGAGACTAACGCCTAGCGTAC	80	526	24	99.73	519	1	0	1600	11	52.77	1699	1	0	0.529129
	GGGTACGACCGTCGTACGATACGGCTTAAGGCTGCATTTTACGCATGGTTCATGCCTCGAGAGACTAACGCCTAGCGTAC	80							1600	11	52.77	1556	1	0
	GGGTACGACCGTCGTACGATGTAATTTACATCGTACTAGGGTTCATACCGGAATAGACGTGAGACTAACGCCTAGCGTAC	80	1951	10	41.56	2122	1	0	1600	11	52.77	1617	1	0	1.26973
	GGGTACGACCGTCGTACGATTGCATTTATTGTAATTGTTTGACACTATGTCGTCACCAGAGACTAACGCCTAGCGTAC	78							1426	12	57.57	1412	1	0
	GGGTACGACCGTCGTACGATTTTGGTGTCTAGCCGTATCAAACGATGGGAGTACCATGGCGAGACTAACGCCTAGCGTAC	80	767	19	78.95	806	1	0	935	16	76.76	965	1	0	0.972261
	GGGTACGACCGTCGTACGATTGTATGATGGGTCGCACTTCGAGTATGTATGGTTTTAGTGAGACTAACGCCTAGCGTAC	79	227	42	174.53	228	1	0	210	43	206.28	210	1	0	1.18192
	GGGTACGACCGTCGTACGATGCTTTTCGAAAGAAGAGTATAGCAACGACGCGACATACCTGAGACTAACGCCTAGCGTAC	80	1515	12	49.87	1566	1	0	1285	13	62.36	1285	1	0	1.25045
	GGGTACGACCGTCGTACGATAACGGCAAAATCTTGCTGATGTCGGCAGACTGTCAACTCCGAGACTAACGCCTAGCGTAC	80							1829	10	47.97	1900	1	0
	GGGTACGACCGTCGTACGATGTACGCGGTCTCCCCGCAAGGTCTAGTATCTCTGAAAAGCGAGACTAACGCCTAGCGTAC	80							2103	9	43.17	2181	1	0
	GGGTACGACCGTCGTACGATACAGCTTGTAGAAGCCATGTCGAACTGACAGTCGGAACCCGAGACTAACGCCTAGCGTAC	80	2277	9	37.4	2422	1	0	1024	15	71.96	1057	1	0	1.92406
	GGGTACGACCGTCGTACGATGTCTGAGTAGCTTTTACTGAGACAGGTGACGGTATTACTCGAGACTAACGCCTAGCGTAC	80							2103	9	43.17	2055	1	0
	GGGTACGACCGTCGTACGATACGACAGGTTAGGCCCTATGCGAAGCTATAGTCTGAATAAGAGACTAACGCCTAGCGTAC	80							1829	10	47.97	12	2	1
	GGGTACGACCGTCGTACGATAAGCATCGTGATGGTCACCCACGCTTAATTGGCAAGTCGAGAGACTAACGCCTAGCGTAC	80	166	49	203.62	167	1	0	90	75	359.79	89	1	0	1.76697
	GGGTACGACCGTCGTACGATGGAAGTACCATTTTCAGTATGTGACGGATTTAGTCAGAGACTAACGCCTAGCGTAC	76	44	134	556.84	44	1	0	41	136	652.42	42	1	0	1.17165
	GGGTACGACCGTCGTACGATAGTCGACAGTCTGTCCAGTCGATGGTGTTTGGTACTGTAAGAGACTAACGCCTAGCGTAC	80	1001	16	66.49	1043	1	0	687	20	95.94	687	1	0	1.44292
	GGGTACGACCGTCGTACGATGCGACGCGTGGTATCAAGCTGGCATAAGGTTTTCGAAAGCGAGACTAACGCCTAGCGTAC	80	30	172	714.75	30	1	0	27	181	868.29	27	1	0	1.21482
	GGGTACGACCGTCGTACGATCAGTCATAGGTCGACTGTGGGTATTAGACGTTCCGTACCTGAGACTAACGCCTAGCGTAC	80	1356	13	54.02	1417	1	0	1829	10	47.97	1925	1	0	0.888004
	GGGTACGACCGTCGTACGATGGCTCACGCTTTCAGATACGGCAGTCTGCTCAAAATAAACGAGACTAACGCCTAGCGTAC	80							1829	10	47.97	1903	1	0
	GGGTACGACCGTCGTACGATGGTCATATCAAGACATGGGTTCATTCAGAGCCCAAGAGTCGAGACTAACGCCTAGCGTAC	80	98	76	315.82	101	1	0	101	69	331.01	104	1	0	1.0481
	GGGTACGACCGTCGTACGATGCGAAGTACAAATCGTGTCAAGTGCAACGGAACCGACCCAGAGACTAACGCCTAGCGTAC	80	1951	10	41.56	2120	1	0	646	21	100.74	670	1	0	2.42397
	GGGTACGACCGTCGTACGATACCAAGGTTGTATCGCATGATGGTTGGTCTCCTGTTCCTGAGACTAACGCCTAGCGTAC	79	1001	16	66.49	1017	1	0	171	50	239.86	171	1	0	3.60746
	GGGTACGACCGTCGTACGATGTTGAAAACAACGACACCGTGCTACGAATCGGCACCCGGCGAGACTAACGCCTAGCGTAC	80							2103	9	43.17	2022	1	0
	GGGTACGACCGTCGTACGATAGTCAAGAATCTGGCGACGTATGTGCTGTTCGTGCTTGATGAGACTAACGCCTAGCGTAC	80							1829	10	47.97	1944	1	0
	GGGTACGACCGTCGTACGATAAGCGATAAGCTATCGTGCTACGGATGTTGCCCACGTGTCGAGACTAACGCCTAGCGTAC	80							2103	9	43.17	2266	1	0
	GGGTACGACCGTCGTACGATTGGCAATTTGCTACTCTACAATGGTTGTCTAACCCAGGCTGAGACTAACGCCTAGCGTAC	80	494	25	103.89	492	1	0	646	21	100.74	669	1	0	0.969679
	GGGTACGACCGTCGTACGATGCCAATTATATTGGATAGTATGATTGTGTCACCCTGAGCGGAGACTAACGCCTAGCGTAC	80	767	19	78.95	824	1	0	1600	11	52.77	1722	1	0	0.668398
	GGGTACGACCGTCGTACGATTGGCAATCAATTTGCACTGCGCACGACTGTTTGGCCTGAAGAGACTAACGCCTAGCGTAC	80							1829	10	47.97	1845	1	0
	GGGTACGACCGTCGTACGATGTGATTCGTATTGCACGCTTGGACCCAGTTTTTCTCCCAAGAGACTAACGCCTAGCGTAC	80	2277	9	37.4	2379	1	0	1024	15	71.96	1029	1	0	1.92406
	GGGTACGACCGTCGTACGATTGGTCTCTAGATCAATTAGATCGATTGGCTTTACCCATAGGAGACTAACGCCTAGCGTAC	80	610	22	91.42	621	1	0	1829	10	47.97	1936	1	0	0.524721
	GGGTACGACCGTCGTACGATTGCTTGGTTAACCTAGTAAGGTACACTCGGTACGTATTCTGAGACTAACGCCTAGCGTAC	80	1104	15	62.33	1125	1	0	502	25	119.93	495	1	0	1.92411
	GGGTACGACCGTCGTACGATCGCAACACTGATGAAGTGTCTGTGTCGTCGACTCGTGTTCGAGACTAACGCCTAGCGTAC	80							2103	9	43.17	2292	1	0
	GGGTACGACCGTCGTACGATGTGCCATTAAGGTACTTCGTGCAGAACGAAACGTACCACAGAGACTAACGCCTAGCGTAC	80							2103	9	43.17	2242	1	0
	GGGTACGACCGTCGTACGATGGACTTGTTTGGTCTATGGTACTAGACTGGCTTTACTCGTGAGACTAACGCCTAGCGTAC	80	2277	9	37.4	2478	1	0	1024	15	71.96	1002	1	0	1.92406
	GGGTACGACCGTCGTACGATTCGGTGCGGTTGGTTGTACTTCGACGTGAGGTTAATGTCAGAGACTAACGCCTAGCGTAC	80							1829	10	47.97	11	2	1
	GGGTACGACCGTCGTACGATGACGTGCTAAAGCAAGTCATATCGGCTGCGTGCTCAAAGTGAGACTAACGCCTAGCGTAC	80							1426	12	57.57	1523	1	0
	GGGTACGACCGTCGTACGATGAGCATAGCTCATGGTTGACGTTCGCACAGTCCCTGGGTCGAGACTAACGCCTAGCGTAC	80	1515	12	49.87	1646	1	0	1285	13	62.36	1320	1	0	1.25045
	GGGTACGACCGTCGTACGATTGCGTGACTAATATCCGATCGCACGAAAGTGATCGTATCAGAGACTAACGCCTAGCGTAC	80							687	20	95.94	680	1	0
	GGGTACGACCGTCGTACGATCCGGAAAGTATCATTCTGGATAGGTCGACGCTTCTTGCCCGAGACTAACGCCTAGCGTAC	80	1711	11	45.71	1690	1	0	1024	15	71.96	1090	1	0	1.57427
	GGGTACGACCGTCGTACGATTATGCACTTCGCTTTTCGCGCGTCGTTGTATCCCCGCGACGAGACTAACGCCTAGCGTAC	80	2277	9	37.4	2502	1	0	1829	10	47.97	1864	1	0	1.28262
	GGGTACGACCGTCGTACGATCCATTTGGCTAATAGCTAATGGATGTCCGATAGTCCTTTGAGACTAACGCCTAGCGTAC	79	24	189	785.39	24	1	0	6	328	1573.48	6	1	0	2.00344
	GGGTACGACCGTCGTACGATCCTAGCTTTACTAGCTATGTGAGTTACGATGGAGCGTTAGGAGACTAACGCCTAGCGTAC	80	32	169	702.28	32	1	0	51	122	585.26	52	1	0	0.833371
	GGGTACGACCGTCGTACGATGGTTAGTATGACCGACAATAGGAGTCAGTCTTTCGAATGAGAGACTAACGCCTAGCGTAC	80	436	27	112.2	441	1	0	604	22	105.54	597	1	0	0.940642
	GGGTACGACCGTCGTACGATTAGTACTTTTCGAAGTACTGACCATATGGCGGTGACTCGCGAGACTAACGCCTAGCGTAC	80							2103	9	43.17	2243	1	0
	GGGTACGACCGTCGTACGATGTGCATGTAACAGCATGTGTGTCGACGGAGCGTGTCACGAGACTAACGCCTAGCGTAC	78							1600	11	52.77	1741	1	0
	GGGTACGACCGTCGTACGATGAATTCCGCGACGTCTCGTGCCCGGTAGCCAGGATTTAGTGAGACTAACGCCTAGCGTAC	80							1122	14	67.16	1164	1	0
	GGGTACGACCGTCGTACGATATGACAATTAAATTGTCAGCGTGCACGCGTCTTGTAACCGAGACTAACGCCTAGCGTAC	79							1122	14	67.16	1196	1	0
	GGGTACGACCGTCGTACGATTGTTAGATTCATGACAATCCTACCATGTGCGTGTCCGAAGAGACTAACGCCTAGCGTAC	79	1211	14	58.18	623	2	1	1600	11	52.77	1282	2	1	0.907013
	GGGTACGACCGTCGTACGATTTACATCTTTTGTAGCTCATACGACAACGTTCCCCACCCCGAGACTAACGCCTAGCGTAC	80	1711	11	45.71	1832	1	0	935	16	76.76	994	1	0	1.67928
	GGGTACGACCGTCGTACGATTTGCTATACAGGTTGATAGCGAACGGTGACGTTTGTATCTGAGACTAACGCCTAGCGTAC	80							2103	9	43.17	2317	1	0
	GGGTACGACCGTCGTACGATCACGCAAGTTTTCGTATAAGCTTAACGTGTCGTGACCTGCGAGACTAACGCCTAGCGTAC	80	1001	16	66.49	993	1	0	1600	11	52.77	1743	1	0	0.793653
	GGGTACGACCGTCGTACGATTGTTTAATACAGTCGTCGAAGGTAGCGAAGCCGAATGTTCGAGACTAACGCCTAGCGTAC	80	415	28	116.35	413	1	0	372	30	143.92	385	1	0	1.23696
	GGGTACGACCGTCGTACGATTCAGTTTATAACTGAGTGCGATTGTCTCACCTGGCAAGGCGAGACTAACGCCTAGCGTAC	80	191	46	191.15	191	1	0	268	37	177.5	271	1	0	0.92859
	GGGTACGACCGTCGTACGATGTCAATAACGACATCAACGTGCGATAGTGGTGTCCAGTTAGAGACTAACGCCTAGCGTAC	80	662	21	87.27	677	1	0	646	21	100.74	655	1	0	1.15435
	GGGTACGACCGTCGTACGATGTACTAGAAATAAGTACCACGTGTGAAGTTGGTTTGACCCGAGACTAACGCCTAGCGTAC	80	1001	16	66.49	1073	1	0	2103	9	43.17	2112	1	0	0.649271
	GGGTACGACCGTCGTACGATAGCTTCAATAGCTAACCGTATGACTGTATGGTGCCAATAGGAGACTAACGCCTAGCGTAC	80	610	22	91.42	647	1	0	1829	10	47.97	1813	1	0	0.524721
	GGGTACGACCGTCGTACGATCATCGGAAGAATTCTGATGTCATGTCGACAGTCACGCCTCGAGACTAACGCCTAGCGTAC	80							646	21	100.74	637	1	0
	GGGTACGACCGTCGTACGATGTCATCAGACATCGATAGCTGCGAAGTGTTTGTGCCAAAGGAGACTAACGCCTAGCGTAC	80							1600	11	52.77	1609	1	0
	GGGTACGACCGTCGTACGATGATGATATCGGCGATATGTCATACCTTATCCCTGCCCCTCGAGACTAACGCCTAGCGTAC	80							1600	11	52.77	1735	1	0
	GGGTACGACCGTCGTACGATGGAAATATCCTTGTTGACGGTTTGTTCACCTATGCTGGACGAGACTAACGCCTAGCGTAC	80	341	32	132.98	338	1	0	732	19	91.15	774	1	0	0.685441
	GGGTACGACCGTCGTACGATTGGTATTTATTGTCAATTGAACGGGGTCGATATTGCCTTAGAGACTAACGCCTAGCGTAC	80	1356	13	54.02	1468	1	0	1600	11	52.77	1757	1	0	0.97686
	GGGTACGACCGTCGTACGATTGCATTATAAATGGTGATCGTATTGGCGGTACGATGCCAAGAGACTAACGCCTAGCGTAC	80							1426	12	57.57	1504	1	0
	GGGTACGACCGTCGTACGATCGCACATTTTGTGCTTTCTGTTACGGTTTAGTTACCCAGAGAGACTAACGCCTAGCGTAC	80	494	25	103.89	514	1	0	732	19	91.15	731	1	0	0.87737
	GGGTACGACCGTCGTACGATCGGCGTAGTACCAAGCATAGTGCTAGTCAAGCAGAAAAGCGAGACTAACGCCTAGCGTAC	80	326	33	137.13	331	1	0	320	33	158.31	325	1	0	1.15445
	GGGTACGACCGTCGTACGATAATCGCGTTAACACGGATTGTTGGACGATGGGTACTTTTAGAGACTAACGCCTAGCGTAC	80	1951	10	41.56	2156	1	0	2103	9	43.17	2131	1	0	1.03874
	GGGTACGACCGTCGTACGATAATCGCGTATTCGCGTTGTGTATGAGAAGGTTAATCCCAAGAGACTAACGCCTAGCGTAC	80	341	32	132.98	337	1	0	111	64	307.02	111	1	0	2.30877
	GGGTACGACCGTCGTACGATAGTGGCTAACAATGGCTGCTTAGTTTACGGCTGTCATCCTGAGACTAACGCCTAGCGTAC	80							1122	14	67.16	1241	1	0
	GGGTACGACCGTCGTACGATGAGTACGATGGTACCGGCCCACGTGACAAGCAATTTGCTGAGACTAACGCCTAGCGTAC	79							85	78	374.18	84	1	0
	GGGTACGACCGTCGTACGATCGGAAACATCCAATCGTGTGTGACGGTTTTTCCTTGCTGGGAGACTAACGCCTAGCGTAC	80	1001	16	66.49	1032	1	0	2103	9	43.17	2030	1	0	0.649271
	GGGTACGACCGTCGTACGATACCAATTTATTTGATATTGTATGTGATGTGTTGTTATCTGAGACTAACGCCTAGCGTAC	79	918	17	70.64	973	1	0	1426	12	57.57	1544	1	0	0.814977
	GGGTACGACCGTCGTACGATTAAATATCGGTGGCGGACTGATGCCTAGAACGCAAAGAGCGAGACTAACGCCTAGCGTAC	80	1356	13	54.02	1455	1	0	1426	12	57.57	1406	1	0	1.06572
	GGGTACGACCGTCGTACGATTGAATATCGTAATGCGGTCTTACTCAGTACTGCTTAGTGCGAGACTAACGCCTAGCGTAC	80	78	88	365.69	78	1	0	101	69	331.01	101	1	0	0.905166
	GGGTACGACCGTCGTACGATGAAAATCTACGGCTGTATACTCATCGCGCTATTTCATAGCGAGACTAACGCCTAGCGTAC	80							935	16	76.76	992	1	0
	GGGTACGACCGTCGTACGATTACGACGGGTACACTAGTATGTTTTGCCTATGTCTCACGCGAGACTAACGCCTAGCGTAC	80							793	18	86.35	833	1	0
	GGGTACGACCGTCGTACGATGGCTAAGTGACTTGGCTGTCTAGATGTGTCGGCACTACCTGAGACTAACGCCTAGCGTAC	80							533	24	115.13	550	1	0
	GGGTACGACCGTCGTACGATGGGTAAATGACTCATTGATTACGATAAGAGTTGTAACCCTGAGACTAACGCCTAGCGTAC	80	767	19	78.95	829	1	0	1426	12	57.57	1433	1	0	0.729196
	GGGTACGACCGTCGTACGATTAAATAGCGTACTACGGGTAAGCGACGTTCGTTTCGACAAGAGACTAACGCCTAGCGTAC	80	1515	12	49.87	1558	1	0	1829	10	47.97	1850	1	0	0.961901
	GGGTACGACCGTCGTACGATAAGACCAACATCTTGAGTCTTACGTGTCGATAGTCGGACTGAGACTAACGCCTAGCGTAC	80							1600	11	52.77	1658	1	0
	GGGTACGACCGTCGTACGATTACTGCGGCCGAACCGAGTATGTTAGTTGCAGCAGTCTTTGAGACTAACGCCTAGCGTAC	80	316	34	141.29	318	1	0	232	40	191.89	233	1	0	1.35813
	GGGTACGACCGTCGTACGATGGTTACCTGTCGCGGGTCTTATGTCTTGGAGGTTTTACACGAGACTAACGCCTAGCGTAC	80	1356	13	54.02	1425	1	0	1426	12	57.57	1427	1	0	1.06572
	GGGTACGACCGTCGTACGATGTGCTTTTTAACGGTGCAAAGTATCGGTGGTCATACTGCTGAGACTAACGCCTAGCGTAC	80	918	17	70.64	942	1	0	793	18	86.35	820	1	0	1.2224
	GGGTACGACCGTCGTACGATATATTCTTACACGGTAAATTCCTGTACACTGAGTGTTAGTGAGACTAACGCCTAGCGTAC	80	341	32	132.98	346	1	0	1024	15	71.96	1059	1	0	0.541134
	GGGTACGACCGTCGTACGATGTCGAAGTGAATCTTTAGACCGCACGAAGTGGAAGTTCCCGAGACTAACGCCTAGCGTAC	80	462	26	108.04	475	1	0	502	25	119.93	502	1	0	1.11005
	GGGTACGACCGTCGTACGATCACTTTTCTTTCAGGAAAGTGACGTGCAACAGTTGCGCTCCGAGACTAACGCCTAGCGTAC	81	842	18	74.8	882	1	0	935	16	76.76	942	1	0	1.0262
	GGGTACGACCGTCGTACGATAGTTTGTTAATAAACTGGCTAACGTGCACGGATCAGTCCTGAGACTAACGCCTAGCGTAC	80							2103	9	43.17	2288	1	0
	GGGTACGACCGTCGTACGATAGCGCGAAATAGCGTTCGTGTGACCTGGTTTATACCCGAAGAGACTAACGCCTAGCGTAC	80	1104	15	62.33	1175	1	0	1122	14	67.16	1110	1	0	1.07749
	GGGTACGACCGTCGTACGATTGTATGTCGGTCACCGACGCGACGTGAAAGTCTCGTGTTCGAGACTAACGCCTAGCGTAC	80	166	49	203.62	168	1	0	131	59	283.03	133	1	0	1.38999
	GGGTACGACCGTCGTACGATTCAATTCTTACGACTGTTTACCCGTATGTGACTAACATAGGAGACTAACGCCTAGCGTAC	80	767	19	78.95	792	1	0	561	23	110.34	566	1	0	1.39759
	GGGTACGACCGTCGTACGATGACTAACATCAACGATGATCATACACTCTACCCCACTGAAGAGACTAACGCCTAGCGTAC	80							1600	11	52.77	1679	1	0
	GGGTACGACCGTCGTACGATGTGCTTTAAGTCACATTGATGACTGTTCTACTACAGACTCGAGACTAACGCCTAGCGTAC	80	462	26	108.04	479	1	0	356	31	148.71	357	1	0	1.37643
	GGGTACGACCGTCGTACGATCTGGAAGCGTAATGCAGTCCAATCTTGCGCGTTTGTGCCAGAGACTAACGCCTAGCGTAC	80	255	39	162.07	263	1	0	533	24	115.13	531	1	0	0.710372
	GGGTACGACCGTCGTACGATCGATTGGTTTTCCAGTCGAAGGCGTCCGGCGGGTGACGTTGAGACTAACGCCTAGCGTAC	80	918	17	70.64	941	1	0	935	16	76.76	970	1	0	1.08664
	GGGTACGACCGTCGTACGATGTGCAAGCATCAAACGTTATGTGTGGTATCCCGCGTGGACGAGACTAACGCCTAGCGTAC	80	1356	13	54.02	1340	1	0	414	28	134.32	425	1	0	2.48649
	GGGTACGACCGTCGTACGATGATCCCCAATAGGAGGATAGTAGTAAGGCTGTGTCGGTCCGAGACTAACGCCTAGCGTAC	80	2277	9	37.4	2377	1	0	646	21	100.74	671	1	0	2.69358
	GGGTACGACCGTCGTACGATGAGTCGATAGTTGTGCCAAGAAGTTGTCTTACTGACAGCCGAGACTAACGCCTAGCGTAC	80							1285	13	62.36	1339	1	0
	GGGTACGACCGTCGTACGATTCACTTGTTTAACAAGTAATAGTGCGGTGAGTGAGTATCTGAGACTAACGCCTAGCGTAC	80	716	20	83.11	716	1	0	2103	9	43.17	2107	1	0	0.519432
	GGGTACGACCGTCGTACGATAAGTACTGACGATCCGTCCCTACGCGAGGATAATGTCTAGAGACTAACGCCTAGCGTAC	79	59	106	440.48	60	1	0	35	164	786.74	35	1	0	1.7861
	GGGTACGACCGTCGTACGATTAGCCGGCCATTGCCGGTTGACGGCGATCGTGGAGTGACTGAGACTAACGCCTAGCGTAC	80							1600	11	52.77	1747	1	0
	GGGTACGACCGTCGTACGATAGAGTGATTAGTACTCTATTTTGGCGACGTCGTGTAGCCGGAGACTAACGCCTAGCGTAC	80	1356	13	54.02	1349	1	0	687	20	95.94	691	1	0	1.77601
	GGGTACGACCGTCGTACGATCAATTGCCGAAGGCACCAGATCGTGTGATTGTGAGTACTCGAGACTAACGCCTAGCGTAC	80							1122	14	67.16	1184	1	0
	GGGTACGACCGTCGTACGATGTGCGACGTGACAGCATTGTTAAGGTATGTGGTTTCAATTGAGACTAACGCCTAGCGTAC	80	8	311	1292.37	8	1	0	5	419	2010.03	5	1	0	1.55531
	GGGTACGACCGTCGTACGATGGTTGGTGCCCTATGCCCAGCGTAGTCGTTTCACTAACGTGAGACTAACGCCTAGCGTAC	80							2103	9	43.17	2305	1	0
	GGGTACGACCGTCGTACGATCATGAATTAATGCGTGGTGGTACTGAAGAGGTTAGTGTCCGAGACTAACGCCTAGCGTAC	80	2277	9	37.4	2406	1	0	1122	14	67.16	1118	1	0	1.79572
	GGGTACGACCGTCGTACGATTGCAAGTGGCAAGTCGCACGTATGGAAATACCCCGATCCTGAGACTAACGCCTAGCGTAC	80	1515	12	49.87	1562	1	0	1122	14	67.16	1099	1	0	1.3467
	GGGTACGACCGTCGTACGATGAGCCACTATGGCTTTTCGGAAAGATGGTTAGCTCCGGCGGAGACTAACGCCTAGCGTAC	80	2277	9	37.4	2289	1	0	1285	13	62.36	1277	1	0	1.66738
	GGGTACGACCGTCGTACGATGGTTGACTTACGTCTAGATAGCTAATGTCTTAGAGTGATGGAGACTAACGCCTAGCGTAC	80	918	17	70.64	933	1	0	793	18	86.35	806	1	0	1.2224
	GGGTACGACCGTCGTACGATGTACTAATACATCGTGACGAGGTGTTAAGTATCCTGATGGAGACTAACGCCTAGCGTAC	79	1515	12	49.87	1560	1	0	2103	9	43.17	2111	1	0	0.865651
	GGGTACGACCGTCGTACGATTATGCCGACAGGGCAAGACGTGACGTTTTGTGCCCTGCCCGAGACTAACGCCTAGCGTAC	80							1426	12	57.57	1468	1	0
	GGGTACGACCGTCGTACGATGACAGCTTGAAACATAGCTGCCGTGTGGCAGTCGAACCTAGAGACTAACGCCTAGCGTAC	80	918	17	70.64	906	1	0	1600	11	52.77	1690	1	0	0.747027
	GGGTACGACCGTCGTACGATCGACAGCATCGTTCGAAGGAAGTGCCTTTTTCTACGTGACGAGACTAACGCCTAGCGTAC	80	1104	15	62.33	1124	1	0	196	45	215.87	195	1	0	3.46334
	GGGTACGACCGTCGTACGATGGTCTGCAACAGCAATGGTATGTAGTCAGTGGATTCTCACGAGACTAACGCCTAGCGTAC	80	21	203	843.57	21	1	0	32	175	839.51	32	1	0	0.995187
	GGGTACGACCGTCGTACGATCACGGCATTTTGTGCACGTATCATACGACCAACTACCTAAGAGACTAACGCCTAGCGTAC	80	1711	11	45.71	1724	1	0	1829	10	47.97	1887	1	0	1.04944
	GGGTACGACCGTCGTACGATGAGCTGAAGTCAGCTATTGTATATGTATGGCTCGTACCTCGAGACTAACGCCTAGCGTAC	80	918	17	70.64	930	1	0	1600	11	52.77	1668	1	0	0.747027
	GGGTACGACCGTCGTACGATGTGTTTAAAATACATATGGTATGTTCCGGAGGTTGCCCAGGAGACTAACGCCTAGCGTAC	80							1600	11	52.77	1620	1	0
	GGGTACGACCGTCGTACGATCATGTGATTTACCGTGACAGTACGTTACGTGTTGTGACTTTGAGACTAACGCCTAGCGTAC	81	375	30	124.67	389	1	0	245	39	187.09	251	1	0	1.50068
	GGGTACGACCGTCGTACGATGTTGAATCATACGAAGGACGTATTTCGCGTGGCTGTCGATGAGACTAACGCCTAGCGTAC	80	415	28	116.35	414	1	0	687	20	95.94	689	1	0	0.824581
	GGGTACGACCGTCGTACGATTTCGTATCGACAGAGTATCCGATTTCACGTTTGATCGTGAGAGACTAACGCCTAGCGTAC	80	716	20	83.11	751	1	0	935	16	76.76	927	1	0	0.923595
	GGGTACGACCGTCGTACGATACGGTTACAAATGCCTGTATTGTGACGCGGTTTAACACTCGAGACTAACGCCTAGCGTAC	80	326	33	137.13	327	1	0	232	40	191.89	237	1	0	1.39933
	GGGTACGACCGTCGTACGATAGCGATGCCATGCGCTATAGTTACGGTTGGAAGTGCCTTCGAGACTAACGCCTAGCGTAC	80							2103	9	43.17	2067	1	0
	GGGTACGACCGTCGTACGATGGTAATTAAACCTTCGTGACTCGAGGTACGACCCCGATCCGAGACTAACGCCTAGCGTAC	80							288	35	167.9	300	1	0
	GGGTACGACCGTCGTACGATCGGCTAATGGTAAGCATTCGCCTTCGTGACGGACAATCCTGAGACTAACGCCTAGCGTAC	80	239	41	170.38	242	1	0	43	129	618.84	43	1	0	3.63212
	GGGTACGACCGTCGTACGATGTGCAAAACATCTATGGCGAGGACGTTATGTTTCGTATTGAGACTAACGCCTAGCGTAC	79	255	39	162.07	255	1	0	333	32	153.51	346	1	0	0.947183
	GGGTACGACCGTCGTACGATAACTGGTAATTGCAGTTACAGTATCGATCGTGTTGTAGTCGAGACTAACGCCTAGCGTAC	80							2103	9	43.17	2285	1	0
	GGGTACGACCGTCGTACGATAGACGTCAAATCTTTCGTAAGGACTGCGCATCCCTACCCAGAGACTAACGCCTAGCGTAC	80	842	18	74.8	875	1	0	533	24	115.13	542	1	0	1.53917
	GGGTACGACCGTCGTACGATAGTGCTTCTCAGCATTATTTACGGTGGAAGACCTTGAACGAGACTAACGCCTAGCGTAC	79	436	27	112.2	449	1	0	2103	9	43.17	2294	1	0	0.384759
	GGGTACGACCGTCGTACGATCAGCTGATGATCGGTCATCACGGTTTTACCTGGCTAAAGCGAGACTAACGCCTAGCGTAC	80	662	21	87.27	673	1	0	604	22	105.54	606	1	0	1.20935
	GGGTACGACCGTCGTACGATTGGTGAGAAATTCACAAATTTTGTATGACGTGACTGCCAAGAGACTAACGCCTAGCGTAC	80	80	86	357.37	82	1	0	158	52	249.45	159	1	0	0.698016
	GGGTACGACCGTCGTACGATCTATGCGTTACAGCGAGGTCAACGAAGGTTATGCCTGGCTGAGACTAACGCCTAGCGTAC	80	1515	12	49.87	1658	1	0	1829	10	47.97	1907	1	0	0.961901
	GGGTACGACCGTCGTACGATGCTAGTATGCTAAATGCTTTGTGTCACGATGGCTGTACCTGAGACTAACGCCTAGCGTAC	80	2277	9	37.4	2477	1	0	1024	15	71.96	1043	1	0	1.92406
	GGGTACGACCGTCGTACGATTCTATCGTAGATGATCGAACCAAGTTAGTGTGTCGGTCGTGAGACTAACGCCTAGCGTAC	80	64	102	423.86	65	1	0	74	84	402.96	73	1	0	0.950691
	GGGTACGACCGTCGTACGATCGAAGTTTAATCGCTTTGGTCTGTAATGGTGGTCCAGCCCGAGACTAACGCCTAGCGTAC	80	1211	14	58.18	1217	1	0	935	16	76.76	964	1	0	1.31935
	GGGTACGACCGTCGTACGATGGTCAATGCTCTGCCTGGGTGACTGGATCGATGAGATATCGAGACTAACGCCTAGCGTAC	80							1829	10	47.97	1	6	1
	GGGTACGACCGTCGTACGATGTCTAAGTTGAACTTCGACAAGGACAACGATGGAGTGCTCGAGACTAACGCCTAGCGTAC	80	1001	16	66.49	1044	1	0	268	37	177.5	277	1	0	2.66957
	GGGTACGACCGTCGTACGATCTAAAAGCTCGTCTGACGGGTGCTATGTCCGCAATTTGCTGAGACTAACGCCTAGCGTAC	80	161	51	211.93	161	1	0	101	69	331.01	100	1	0	1.56188
	GGGTACGACCGTCGTACGATGATGAGATATTTCTAATCGCGAACGATGAGAAGTACCTGCGAGACTAACGCCTAGCGTAC	80	842	18	74.8	896	1	0	1600	11	52.77	1606	1	0	0.705481
	GGGTACGACCGTCGTACGATTGCAATAAATGCGCGTGCAAACGGTTAGTATCTATAGGTGAGACTAACGCCTAGCGTAC	79	526	24	99.73	523	1	0	935	16	76.76	993	1	0	0.769678
	GGGTACGACCGTCGTACGATCAGATTTGATTCTGGTTGTTTACGCGGTATGTGTCTATTGGAGACTAACGCCTAGCGTAC	80	1001	16	66.49	1057	1	0	2103	9	43.17	2286	1	0	0.649271
	GGGTACGACCGTCGTACGATGTGAAAGCAAATCACATCGTGTGATTGAGAGTGACTCCGAGACTAACGCCTAGCGTAC	78	1711	11	45.71	1754	1	0	445	27	129.52	446	1	0	2.83352
	GGGTACGACCGTCGTACGATATCATGTTTGGTGGTATAGTAGTACGGTATTGTTACTCGCGAGACTAACGCCTAGCGTAC	80	918	17	70.64	974	1	0	1829	10	47.97	1984	1	0	0.679077
	GGGTACGACCGTCGTACGATTGCAGTAGAAATAGTGCAATTCTGACGCGAGTCCGTTCCTGAGACTAACGCCTAGCGTAC	80							1600	11	52.77	1605	1	0
	GGGTACGACCGTCGTACGATGGTGAATTATTCTATCATCTGACGATGGTATGTGCACAACGAGACTAACGCCTAGCGTAC	80	716	20	83.11	739	1	0	604	22	105.54	634	1	0	1.26988
	GGGTACGACCGTCGTACGATCTATAAGTGACTATGACGGTGCGCGTGACGTGCTCTAAATGAGACTAACGCCTAGCGTAC	80	1711	11	45.71	129	2	1	1122	14	67.16	23	2	1	1.46926
	GGGTACGACCGTCGTACGATCGGGAAATCTGATCTTACGATTGTGTCTTGTGTCCCGAAGGAGACTAACGCCTAGCGTAC	80	1356	13	54.02	1435	1	0	2103	9	43.17	2256	1	0	0.799148
	GGGTACGACCGTCGTACGACCATCAGTTTACGATGGTTTACGACGATAGTCCTCGTGACTGAGACTAACGCCTAGCGTAC	80	1515	12	49.87	849	2	1	935	16	76.76	324	2	1	1.5392
	GGGTACGACCGTCGTACGATGATTCAGTGAAATTGAAGGCATTGGACGAAGGAACGACCTGAGACTAACGCCTAGCGTAC	80	918	17	70.64	966	1	0	1829	10	47.97	1964	1	0	0.679077
	GGGTACGACCGTCGTACGATGGTAAGTGTCCGTAGCGATAGTTGTTATGTCTTTGAACTTGAGACTAACGCCTAGCGTAC	80	166	49	203.62	165	1	0	320	33	158.31	319	1	0	0.777478
	GGGTACGACCGTCGTACGATGTGTAAATCACGCGTAGCAATGGTTAAGCCTACCTTCCCAGAGACTAACGCCTAGCGTAC	80	1104	15	62.33	1177	1	0	859	17	81.55	871	1	0	1.30836
	GGGTACGACCGTCGTACGATCCAACTTGGTTGGGTTTCGACGATGGCCTTGCCTCAACCCGAGACTAACGCCTAGCGTAC	80							1829	10	47.97	2001	1	0
	GGGTACGACCGTCGTACGATGCGACTATTACAATAGTCATTTTGGCCGATGGGACGCCCAGAGACTAACGCCTAGCGTAC	80	2277	9	37.4	2330	1	0	1600	11	52.77	1710	1	0	1.41096
	GGGTACGACCGTCGTACGATTGGATAAATTCCAATCTCGTAAGACGTAAGTAACCTACGCGAGACTAACGCCTAGCGTAC	80	216	43	178.69	214	1	0	793	18	86.35	837	1	0	0.483239
	GGGTACGACCGTCGTACGATCGAGAGCTACAAAAGTTCAAGATCAATGCGAAGTTGTGCCGAGACTAACGCCTAGCGTAC	80							2103	9	43.17	2309	1	0
	GGGTACGACCGTCGTACGATTAAGTCGATATTACGGTCTCACAGCTAGTATAATGTCGCGAGACTAACGCCTAGCGTAC	79	316	34	141.29	313	1	0	445	27	129.52	450	1	0	0.916696
	GGGTACGACCGTCGTACGATTAGCATTGAAGGCTAGTTGTAAGCCGGTAAATGTATCCGAGAGACTAACGCCTAGCGTAC	80	185	47	195.31	185	1	0	1122	14	67.16	1238	1	0	0.343864
	GGGTACGACCGTCGTACGATCTTGGCATGATAGCCGATCGGCAGACGATTATCGTGTCCTGAGACTAACGCCTAGCGTAC	80							1829	10	47.97	1973	1	0
	GGGTACGACCGTCGTACGATGGAGTGCCTCGCTTTCGTACGTCTCTAGCAATTGCTGCGAGACTAACGCCTAGCGTAC	78	610	22	91.42	620	1	0	445	27	129.52	466	1	0	1.41676
	GGGTACGACCGTCGTACGATCAAGCTGTAAAGTTTGATTCAACGATCTGGAGTGCCTAACGAGACTAACGCCTAGCGTAC	80							2103	9	43.17	2300	1	0
	GGGTACGACCGTCGTACGATTGAAACCTACTGGTTTCATTACGTAAGGCGATGGTACCGTGAGACTAACGCCTAGCGTAC	80							2103	9	43.17	2258	1	0
	GGGTACGACCGTCGTACGATGAGTCGTTTTCTCTACGATGGGACTATGTCATGGTTATACCGAGACTAACGCCTAGCGTAC	81							2103	9	43.17	3	8	1
	GGGTACGACCGTCGTACGATACGACTGTTGACCCTACGTTGGCCGCATGTCTTATGAAACGAGACTAACGCCTAGCGTAC	80	25	188	781.24	26	1	0	8	295	1415.17	8	1	0	1.81144
	GGGTACGACCGTCGTACGATGTTGCAGTTTGTGACTGTAGTGCGAGAACGGCTACCTGCGGAGACTAACGCCTAGCGTAC	80							1600	11	52.77	1706	1	0
	GGGTACGACCGTCGTACGATACGACCTGAATTCAGTTCGTATTGTGCTATGGTCGAACTTGAGACTAACGCCTAGCGTAC	80	1001	16	66.49	1063	1	0	1122	14	67.16	1221	1	0	1.01008
	GGGTACGACCGTCGTACGATGAGCTTATTAGGCTTACGTTTACGATGTGTAGTGTCCACGGAGACTAACGCCTAGCGTAC	80	105	73	303.35	107	1	0	128	60	287.83	129	1	0	0.948838
	GGGTACGACCGTCGTACGATCACTCAAGTACGTTCGAGCGTAGGTTTGGTGCTAAATCACGAGACTAACGCCTAGCGTAC	80	105	73	303.35	106	1	0	158	52	249.45	165	1	0	0.822317
[truncated: 1,553 more rows]
